# Supplementary material for: Enhanced Separation of Intact Proteins and Proteoforms by CZE‐MS Using Sulfobetaine‐Modified Poly(α‐L‐lysine)‐Based Multilayer Coatings for EOF Adjustment
Source: Proteomics. 2025 Jul 25;25(24):77–87. doi: 10.1002/pmic.70012 (PMC12716118; doi:10.1002/pmic.70012)
Supplement: Supplementary file 1 — Supporting File 1: pmic70012‐sup‐0001‐SuppMat.xlsx [file PMIC-25--s001.xlsx]

## Sheet: Overview
	Name	Sample	Capillary	Capillary Nr. Per coating	Capillary length	Voltage (negative)	MS/MS	PDResult File	Name
	PSPSL-71_YEAST_Run1	Yeast Protein Extract by Promega (V7341)	PSPSL71%	1	60 cm	10 kV	Yes	Yes	L-71_60_Proteoforms_1
	PSPSL-71_YEAST_Run2	Yeast Protein Extract by Promega (V7341)	PSPSL71%	1	60 cm	10 kV	Yes	Yes	L-71_60_Proteoforms_2
	PSPSL-71_YEAST_Run3	Yeast Protein Extract by Promega (V7341)	PSPSL71%	1	60 cm	10 kV	Yes	Yes	L-71_60_Proteoforms_3
	PSPSL-71_180cm_YEAST_RUN1	Yeast Protein Extract by Promega (V7341)	PSPSL71%	2	180 cm	30 kV	Yes	Yes	L-71_180_Proteoforms_1
	PSPSL-71_180cm_YEAST_RUN2	Yeast Protein Extract by Promega (V7341)	PSPSL71%	2	180 cm	30 kV	Yes	Yes	L-71_180_Proteoforms_2
	PSPSL-71_180cm_YEAST_RUN3	Yeast Protein Extract by Promega (V7341)	PSPSL71%	2	180 cm	30 kV	Yes	Yes	L-71_180_Proteoforms_3
	PSPSP_180cm_YEAST_Run1	Yeast Protein Extract by Promega (V7341)	PSPSP	2	180 cm	30 kV	Yes	Yes	P_180_Proteoforms_1
	PSPSP_180cm_YEAST_Run2	Yeast Protein Extract by Promega (V7341)	PSPSP	2	180 cm	30 kV	Yes	Yes	P_180_Proteoforms_2
	PSPSP_180cm_YEAST_Run3	Yeast Protein Extract by Promega (V7341)	PSPSP	2	180 cm	30 kV	Yes	Yes	P_180_Proteoforms_3

## Sheet: P_180_Proteoforms_1
Proteoform Characterization Confidence	Sequence	# PrSMs	Theo. Mass [Da]	Confidence (by Search Engine): ProSightPD 4.2 Annotated Proteoform Search	Confidence (by Search Engine): ProSightPD 4.2 Subsequence Search	-Log P-Score (by Search Engine): ProSightPD 4.2 Annotated Proteoform Search	-Log P-Score (by Search Engine): ProSightPD 4.2 Subsequence Search	-Log E-Value (by Search Engine): ProSightPD 4.2 Annotated Proteoform Search	-Log E-Value (by Search Engine): ProSightPD 4.2 Subsequence Search	Best PrSM C-Score	Average PrSM Detected Neutral Mass	% Residue Cleavages	External Top Down Displays	RT [min] (by Search Engine): ProSightPD 4.2 Annotated Proteoform Search	RT [min] (by Search Engine): ProSightPD 4.2 Subsequence Search	Modifications	Proforma
High	MQIFVKTLTGKTITLEVESSDTIDNVKSKIQDKEGIPPDQQRLIFAGKQLEDGRTLSDYNIQKESTLHLVLRLRGG	7	8551.58	High	n/a	105.99		101.22		841.079	8551.57	60	(content is truncated) {"EntryDescription":"Ubiquitin-40S ribosomal protein S31","HitHash":{"$type":"Proteinaceous.Thermo.Discoverer.TDL.DiscovererHitHash, Proteinaceous.Thermo.Discoverer","ScoreForDecoy":105.99365810740437,"ChemicalProteoformId":158,"BiologicalProteoformId":158,"IsoformId":158,"EntryId":158,"IsCharacterized":true,"DataFileName":"241007_PSPSP_5%_01_30kV_YEAST-9__180cm_recoat-0.ra…	69.4901			MQIFVKTLTGKTITLEVESSDTIDNVKSKIQDKEGIPPDQQRLIFAGKQLEDGRTLSDYNIQKESTLHLVLRLRGG
High	VSQLFEEKAKAVNELPTKPSTDELLELYALYKQATVGDNDKEKPGIFNMKDRYKWEAWENLKGKSQEDAEKEYIALVDQLIAKYSS	4	9924.05	High	n/a	54.54		49.77		9999	9924.04	29.4118	(content is truncated) {"EntryDescription":"Acyl-CoA-binding protein","HitHash":{"$type":"Proteinaceous.Thermo.Discoverer.TDL.DiscovererHitHash, Proteinaceous.Thermo.Discoverer","ScoreForDecoy":54.543531684853782,"ChemicalProteoformId":3058,"BiologicalProteoformId":3058,"IsoformId":3058,"EntryId":3058,"IsCharacterized":true,"DataFileName":"241007_PSPSP_5%_01_30kV_YEAST-9__180cm_recoat-0.raw","Res…	79.1048			VSQLFEEKAKAVNELPTKPSTDELLELYALYKQATVGDNDKEKPGIFNMKDRYKWEAWENLKGKSQEDAEKEYIALVDQLIAKYSS
High	PKIFCLADVCMVPIGTDSASISDFVALIEKKIRESPLKSTLHSAGTTIEGPWDDVMGLIGEIHEYGHEKGYVRVHTDIRVGTRTDKHQTAQDKIDVVLKKISQ	2	11379.9	High	n/a	49.58		44.8		906.273	11379.9	19.6078	(content is truncated) {"EntryDescription":"UPF0045 protein ECM15","HitHash":{"$type":"Proteinaceous.Thermo.Discoverer.TDL.DiscovererHitHash, Proteinaceous.Thermo.Discoverer","ScoreForDecoy":49.57648122274577,"ChemicalProteoformId":3302,"BiologicalProteoformId":3302,"IsoformId":3302,"EntryId":3302,"IsCharacterized":true,"DataFileName":"241007_PSPSP_5%_01_30kV_YEAST-9__180cm_recoat-0.raw","ResultF…	72.7644			PKIFCLADVCMVPIGTDSASISDFVALIEKKIRESPLKSTLHSAGTTIEGPWDDVMGLIGEIHEYGHEKGYVRVHTDIRVGTRTDKHQTAQDKIDVVLKKISQ
High	SSRQGGKMKPLKQKKKQQQDLDPEDIAFKEKQKADAAAKKALMANMKSGKPLVGGGIKKSGKK	5	6847.78	High	n/a	54.07		49.29		9999	6847.79	30.6452	(content is truncated) {"EntryDescription":"Translation machinery-associated protein 7","HitHash":{"$type":"Proteinaceous.Thermo.Discoverer.TDL.DiscovererHitHash, Proteinaceous.Thermo.Discoverer","ScoreForDecoy":54.066334688551073,"ChemicalProteoformId":205,"BiologicalProteoformId":205,"IsoformId":205,"EntryId":205,"IsCharacterized":true,"DataFileName":"241007_PSPSP_5%_01_30kV_YEAST-9__180cm_reco…	103.972		N-Term(alpha-amino acetylated residue)	[MOD:01458]-SSRQGGKMKPLKQKKKQQQDLDPEDIAFKEKQKADAAAKKALMANMKSGKPLVGGGIKKSGKK
High	SFNSPFFDFFDNINNEVDAF	1	2427.03	n/a	High		41.35		36.48	560.473	2427.03	73.6842	{"EntryDescription":"Heat shock protein 26","HitHash":{"$type":"Proteinaceous.Thermo.Discoverer.TDL.DiscovererHitHash, Proteinaceous.Thermo.Discoverer","ScoreForDecoy":41.348837453444439,"ChemicalProteoformId":4653,"BiologicalProteoformId":4653,"IsoformId":4653,"EntryId":4653,"IsCharacterized":true,"DataFileName":"241007_PSPSP_5%_01_30kV_YEAST-9__180cm_recoat-0.raw","ResultFileName":"241007_PSPSP…		39.792	N-Term(alpha-amino acetylated residue)	[MOD:01458]-SFNSPFFDFFDNINNEVDAF
High	ATLEELDAQTLPGDDELDQEILNLSTQELQTR	1	3639.76	n/a	High		22.47		17.6	306.183	3639.76	35.4839	{"EntryDescription":"26S proteasome regulatory subunit 6A","HitHash":{"$type":"Proteinaceous.Thermo.Discoverer.TDL.DiscovererHitHash, Proteinaceous.Thermo.Discoverer","ScoreForDecoy":22.468855547837613,"ChemicalProteoformId":6067,"BiologicalProteoformId":6067,"IsoformId":6067,"EntryId":6067,"IsCharacterized":true,"DataFileName":"241007_PSPSP_5%_01_30kV_YEAST-9__180cm_recoat-0.raw","ResultFileName…		39.792	N-Term(alpha-amino acetylated residue)	[MOD:01458]-ATLEELDAQTLPGDDELDQEILNLSTQELQTR
High	LYQAGGAPGGAAGGAPGGFPGGAPPAPEAEGPTVEEVD	1	3374.57	n/a	High		30.76		25.89	701.349	3374.56	27.027	{"EntryDescription":"Heat shock protein SSA1","HitHash":{"$type":"Proteinaceous.Thermo.Discoverer.TDL.DiscovererHitHash, Proteinaceous.Thermo.Discoverer","ScoreForDecoy":30.757495351606494,"ChemicalProteoformId":5508,"BiologicalProteoformId":5508,"IsoformId":5508,"EntryId":5508,"IsCharacterized":true,"DataFileName":"241007_PSPSP_5%_01_30kV_YEAST-9__180cm_recoat-0.raw","ResultFileName":"241007_PSP…		39.9351		LYQAGGAPGGAAGGAPGGFPGGAPPAPEAEGPTVEEVD
High	GVASLLATTEVAIVDAPEPPAAAGAGGMPGGMPGMPGMM	1	3578.7	n/a	High		22.81		17.94	793.561	3578.69	21.0526	{"EntryDescription":"Heat shock protein 60, mitochondrial","HitHash":{"$type":"Proteinaceous.Thermo.Discoverer.TDL.DiscovererHitHash, Proteinaceous.Thermo.Discoverer","ScoreForDecoy":22.807956272716925,"ChemicalProteoformId":4881,"BiologicalProteoformId":4881,"IsoformId":4881,"EntryId":4881,"IsCharacterized":true,"DataFileName":"241007_PSPSP_5%_01_30kV_YEAST-9__180cm_recoat-0.raw","ResultFileName…		39.9828		GVASLLATTEVAIVDAPEPPAAAGAGGMPGGMPGMPGMM
High	AVGAQVSYVPEEGISLEQLSEDIEYLAQ	1	3036.48	n/a	High		37.74		32.87	360.78	3036.48	55.5556	{"EntryDescription":"ATP-dependent 6-phosphofructokinase subunit beta","HitHash":{"$type":"Proteinaceous.Thermo.Discoverer.TDL.DiscovererHitHash, Proteinaceous.Thermo.Discoverer","ScoreForDecoy":37.738939563812046,"ChemicalProteoformId":4918,"BiologicalProteoformId":4918,"IsoformId":4918,"EntryId":4918,"IsCharacterized":true,"DataFileName":"241007_PSPSP_5%_01_30kV_YEAST-9__180cm_recoat-0.raw","Re…		40.3146		AVGAQVSYVPEEGISLEQLSEDIEYLAQ
High	ATTEVAIVDAPEPPAAAGAGGMPGGMPGMPGMM	1	3038.37	n/a	High		33.03		28.17	385.935	3038.36	37.5	{"EntryDescription":"Heat shock protein 60, mitochondrial","HitHash":{"$type":"Proteinaceous.Thermo.Discoverer.TDL.DiscovererHitHash, Proteinaceous.Thermo.Discoverer","ScoreForDecoy":33.034193979253033,"ChemicalProteoformId":4299,"BiologicalProteoformId":4299,"IsoformId":4299,"EntryId":4299,"IsCharacterized":true,"DataFileName":"241007_PSPSP_5%_01_30kV_YEAST-9__180cm_recoat-0.raw","ResultFileName…		40.3146		ATTEVAIVDAPEPPAAAGAGGMPGGMPGMPGMM
High	EVAIVDAPEPPAAAGAGGMPGGMPGMPGMM	1	2765.24	n/a	High		37.7		32.83	501.638	2765.23	51.7241	{"EntryDescription":"Heat shock protein 60, mitochondrial","HitHash":{"$type":"Proteinaceous.Thermo.Discoverer.TDL.DiscovererHitHash, Proteinaceous.Thermo.Discoverer","ScoreForDecoy":37.699477046698917,"ChemicalProteoformId":4833,"BiologicalProteoformId":4833,"IsoformId":4833,"EntryId":4833,"IsCharacterized":true,"DataFileName":"241007_PSPSP_5%_01_30kV_YEAST-9__180cm_recoat-0.raw","ResultFileName…		40.5038		EVAIVDAPEPPAAAGAGGMPGGMPGMPGMM
High	STDLQNANNIIVSDTTLESVEGFSTL	1	2767.34	n/a	High		30.36		25.5	316.682	2767.33	40	{"EntryDescription":"Cell wall protein ECM33","HitHash":{"$type":"Proteinaceous.Thermo.Discoverer.TDL.DiscovererHitHash, Proteinaceous.Thermo.Discoverer","ScoreForDecoy":30.364698031994838,"ChemicalProteoformId":5585,"BiologicalProteoformId":5585,"IsoformId":5585,"EntryId":5585,"IsCharacterized":true,"DataFileName":"241007_PSPSP_5%_01_30kV_YEAST-9__180cm_recoat-0.raw","ResultFileName":"241007_PSP…		40.5038		STDLQNANNIIVSDTTLESVEGFSTL
High	SAPQAKILSQAPTELELQVA	1	2135.15	n/a	High		33.07		28.2	162.297	2135.13	57.8947	{"EntryDescription":"40S ribosomal protein S7-A","HitHash":{"$type":"Proteinaceous.Thermo.Discoverer.TDL.DiscovererHitHash, Proteinaceous.Thermo.Discoverer","ScoreForDecoy":33.06844865350773,"ChemicalProteoformId":4301,"BiologicalProteoformId":4301,"IsoformId":4301,"EntryId":4301,"IsCharacterized":true,"DataFileName":"241007_PSPSP_5%_01_30kV_YEAST-9__180cm_recoat-0.raw","ResultFileName":"241007_P…		40.9266	N-Term(alpha-amino acetylated residue)	[MOD:01458]-SAPQAKILSQAPTELELQVA
High	SAPQAKILSQAPTELELQVAQA	1	2334.24	n/a	High		24.88		20.02	308.132	2334.24	42.8571	{"EntryDescription":"40S ribosomal protein S7-A","HitHash":{"$type":"Proteinaceous.Thermo.Discoverer.TDL.DiscovererHitHash, Proteinaceous.Thermo.Discoverer","ScoreForDecoy":24.881350436127875,"ChemicalProteoformId":6888,"BiologicalProteoformId":6888,"IsoformId":6888,"EntryId":6888,"IsCharacterized":true,"DataFileName":"241007_PSPSP_5%_01_30kV_YEAST-9__180cm_recoat-0.raw","ResultFileName":"241007_…		40.973	N-Term(alpha-amino acetylated residue)	[MOD:01458]-SAPQAKILSQAPTELELQVAQA
High	SATLFNNIELLPPDALFGIK	1	2214.19	n/a	High		25.69		20.83	346.1	2214.19	42.1053	{"EntryDescription":"Aspartate aminotransferase, cytoplasmic","HitHash":{"$type":"Proteinaceous.Thermo.Discoverer.TDL.DiscovererHitHash, Proteinaceous.Thermo.Discoverer","ScoreForDecoy":25.692278264479523,"ChemicalProteoformId":7057,"BiologicalProteoformId":7057,"IsoformId":7057,"EntryId":7057,"IsCharacterized":true,"DataFileName":"241007_PSPSP_5%_01_30kV_YEAST-9__180cm_recoat-0.raw","ResultFileN…		41.0196	N-Term(alpha-amino acetylated residue)	[MOD:01458]-SATLFNNIELLPPDALFGIK
High	SFGSLQEVDSINMVTLPAIST	1	2208.1	n/a	High		26.46		21.59	400.394	2208.1	35	{"EntryDescription":"Cell wall protein ECM33","HitHash":{"$type":"Proteinaceous.Thermo.Discoverer.TDL.DiscovererHitHash, Proteinaceous.Thermo.Discoverer","ScoreForDecoy":26.460300506094992,"ChemicalProteoformId":3966,"BiologicalProteoformId":3966,"IsoformId":3966,"EntryId":3966,"IsCharacterized":true,"DataFileName":"241007_PSPSP_5%_01_30kV_YEAST-9__180cm_recoat-0.raw","ResultFileName":"241007_PSP…		41.066		SFGSLQEVDSINMVTLPAIST
High	AVQGAVLSGEVTDVLLLDVTPL	1	2208.23	n/a	High		48.01		43.14	749.721	2208.22	57.1429	{"EntryDescription":"Import motor subunit, mitochondrial","HitHash":{"$type":"Proteinaceous.Thermo.Discoverer.TDL.DiscovererHitHash, Proteinaceous.Thermo.Discoverer","ScoreForDecoy":48.01098121486811,"ChemicalProteoformId":6201,"BiologicalProteoformId":6201,"IsoformId":6201,"EntryId":6201,"IsCharacterized":true,"DataFileName":"241007_PSPSP_5%_01_30kV_YEAST-9__180cm_recoat-0.raw","ResultFileName":…		41.066		AVQGAVLSGEVTDVLLLDVTPL
Medium	DLGMPVTLIGEAVFARCLSALK	1	2303.24	n/a	High		21.31		16.45	4.0103	2302.21	47.619	{"EntryDescription":"6-phosphogluconate dehydrogenase, decarboxylating 1","HitHash":{"$type":"Proteinaceous.Thermo.Discoverer.TDL.DiscovererHitHash, Proteinaceous.Thermo.Discoverer","ScoreForDecoy":21.313840720827724,"ChemicalProteoformId":4277,"BiologicalProteoformId":4277,"IsoformId":4277,"EntryId":4277,"IsCharacterized":true,"DataFileName":"241007_PSPSP_5%_01_30kV_YEAST-9__180cm_recoat-0.raw",…		41.2052		DLGMPVTLIGEAVFARCLSALK
High	DLGMPVTLIGEAVFA	1	1531.8	n/a	High		39.62		34.76	640.668	1531.79	71.4286	{"EntryDescription":"6-phosphogluconate dehydrogenase, decarboxylating 1","HitHash":{"$type":"Proteinaceous.Thermo.Discoverer.TDL.DiscovererHitHash, Proteinaceous.Thermo.Discoverer","ScoreForDecoy":39.624241176874591,"ChemicalProteoformId":6465,"BiologicalProteoformId":6465,"IsoformId":6465,"EntryId":6465,"IsCharacterized":true,"DataFileName":"241007_PSPSP_5%_01_30kV_YEAST-9__180cm_recoat-0.raw",…		41.2052		DLGMPVTLIGEAVFA
High	GWEVLYVENGNEDLAGIA	1	1947.92	n/a	High		11.87		7	74.8676	1946.92	23.5294	{"EntryDescription":"Transketolase 1","HitHash":{"$type":"Proteinaceous.Thermo.Discoverer.TDL.DiscovererHitHash, Proteinaceous.Thermo.Discoverer","ScoreForDecoy":11.865597610043917,"ChemicalProteoformId":4609,"BiologicalProteoformId":4609,"IsoformId":4609,"EntryId":4609,"IsCharacterized":true,"DataFileName":"241007_PSPSP_5%_01_30kV_YEAST-9__180cm_recoat-0.raw","ResultFileName":"241007_PSPSP_5%_01…		41.5328		GWEVLYVENGNEDLAGIA
High	MFSLPTLTSDITVEVN	1	1765.88	n/a	High		17.63		12.76	240.798	1765.88	53.3333	{"EntryDescription":"Zuotin","HitHash":{"$type":"Proteinaceous.Thermo.Discoverer.TDL.DiscovererHitHash, Proteinaceous.Thermo.Discoverer","ScoreForDecoy":17.627941284284347,"ChemicalProteoformId":4219,"BiologicalProteoformId":4219,"IsoformId":4219,"EntryId":4219,"IsCharacterized":true,"DataFileName":"241007_PSPSP_5%_01_30kV_YEAST-9__180cm_recoat-0.raw","ResultFileName":"241007_PSPSP_5%_01_30kV_YEA…		41.5796		MFSLPTLTSDITVEVN
Medium	NDLVQARDNSQVFGVA	1	1731.85	n/a	High		32.17		27.31	4.0103	1731.85	80	{"EntryDescription":"40S ribosomal protein S14-B","HitHash":{"$type":"Proteinaceous.Thermo.Discoverer.TDL.DiscovererHitHash, Proteinaceous.Thermo.Discoverer","ScoreForDecoy":32.171082220880841,"ChemicalProteoformId":5103,"BiologicalProteoformId":5103,"IsoformId":5103,"EntryId":5103,"IsCharacterized":true,"DataFileName":"241007_PSPSP_5%_01_30kV_YEAST-9__180cm_recoat-0.raw","ResultFileName":"241007…		41.6261		NDLVQARDNSQVFGVA
High	DVAAQDFINAY	1	1225.56	n/a	High		17.73		12.87	217.514	1225.56	50	{"EntryDescription":"40S ribosomal protein S19-A","HitHash":{"$type":"Proteinaceous.Thermo.Discoverer.TDL.DiscovererHitHash, Proteinaceous.Thermo.Discoverer","ScoreForDecoy":17.73468086971118,"ChemicalProteoformId":5969,"BiologicalProteoformId":5969,"IsoformId":5969,"EntryId":5969,"IsCharacterized":true,"DataFileName":"241007_PSPSP_5%_01_30kV_YEAST-9__180cm_recoat-0.raw","ResultFileName":"241007_…		41.8114		DVAAQDFINAY
High	DLGGGTFDVSLL	1	1192.6	n/a	High		27.74		22.88	263.841	1192.6	63.6364	{"EntryDescription":"Heat shock protein SSA3","HitHash":{"$type":"Proteinaceous.Thermo.Discoverer.TDL.DiscovererHitHash, Proteinaceous.Thermo.Discoverer","ScoreForDecoy":27.741732667161781,"ChemicalProteoformId":5231,"BiologicalProteoformId":5231,"IsoformId":5231,"EntryId":5231,"IsCharacterized":true,"DataFileName":"241007_PSPSP_5%_01_30kV_YEAST-9__180cm_recoat-0.raw","ResultFileName":"241007_PSP…		41.8567		DLGGGTFDVSLL
High	QIEELPSDIATLLN	1	1554.81	n/a	High		32.14		27.27	487.356	1554.81	61.5385	{"EntryDescription":"ATP-dependent RNA helicase eIF4A","HitHash":{"$type":"Proteinaceous.Thermo.Discoverer.TDL.DiscovererHitHash, Proteinaceous.Thermo.Discoverer","ScoreForDecoy":32.137145906428415,"ChemicalProteoformId":6950,"BiologicalProteoformId":6950,"IsoformId":6950,"EntryId":6950,"IsCharacterized":true,"DataFileName":"241007_PSPSP_5%_01_30kV_YEAST-9__180cm_recoat-0.raw","ResultFileName":"2…		41.9027		QIEELPSDIATLLN
High	SRSGVAVADESLTAF	1	1550.76	n/a	High		21.03		16.16	347.653	1550.76	50	{"EntryDescription":"Cofilin","HitHash":{"$type":"Proteinaceous.Thermo.Discoverer.TDL.DiscovererHitHash, Proteinaceous.Thermo.Discoverer","ScoreForDecoy":21.030037665974366,"ChemicalProteoformId":6311,"BiologicalProteoformId":6311,"IsoformId":6311,"EntryId":6311,"IsCharacterized":true,"DataFileName":"241007_PSPSP_5%_01_30kV_YEAST-9__180cm_recoat-0.raw","ResultFileName":"241007_PSPSP_5%_01_30kV_YE…		41.9027	N-Term(alpha-amino acetylated residue)	[MOD:01458]-SRSGVAVADESLTAF
High	SAGADVSMIGQFGVGFY	1	1704.78	n/a	High		33.69		28.83	582.896	1704.78	50	{"EntryDescription":"ATP-dependent molecular chaperone HSP82","HitHash":{"$type":"Proteinaceous.Thermo.Discoverer.TDL.DiscovererHitHash, Proteinaceous.Thermo.Discoverer","ScoreForDecoy":33.693006274445018,"ChemicalProteoformId":5000,"BiologicalProteoformId":5000,"IsoformId":5000,"EntryId":5000,"IsCharacterized":true,"DataFileName":"241007_PSPSP_5%_01_30kV_YEAST-9__180cm_recoat-0.raw","ResultFileN…		41.9487		SAGADVSMIGQFGVGFY
High	GDLGIEIPAPEVL	2	1321.71	n/a	High		27.54		22.68	692.328	1321.71	58.3333	{"EntryDescription":"Pyruvate kinase 1","HitHash":{"$type":"Proteinaceous.Thermo.Discoverer.TDL.DiscovererHitHash, Proteinaceous.Thermo.Discoverer","ScoreForDecoy":27.543190463620633,"ChemicalProteoformId":5125,"BiologicalProteoformId":5125,"IsoformId":5125,"EntryId":5125,"IsCharacterized":true,"DataFileName":"241007_PSPSP_5%_01_30kV_YEAST-9__180cm_recoat-0.raw","ResultFileName":"241007_PSPSP_5%_…		42.0406		GDLGIEIPAPEVL
High	AGETFEFQAEITQL	1	1582.75	n/a	High		24.66		19.79	521.018	1582.75	69.2308	{"EntryDescription":"ATP-dependent molecular chaperone HSC82","HitHash":{"$type":"Proteinaceous.Thermo.Discoverer.TDL.DiscovererHitHash, Proteinaceous.Thermo.Discoverer","ScoreForDecoy":24.656876760212125,"ChemicalProteoformId":5882,"BiologicalProteoformId":5882,"IsoformId":5882,"EntryId":5882,"IsCharacterized":true,"DataFileName":"241007_PSPSP_5%_01_30kV_YEAST-9__180cm_recoat-0.raw","ResultFileN…		42.1789		AGETFEFQAEITQL
High	GINQTTFPNNTYGIS	1	1625.77	n/a	High		25.48		20.61	316.784	1625.77	50	{"EntryDescription":"Pyruvate decarboxylase isozyme 1","HitHash":{"$type":"Proteinaceous.Thermo.Discoverer.TDL.DiscovererHitHash, Proteinaceous.Thermo.Discoverer","ScoreForDecoy":25.478564408445418,"ChemicalProteoformId":4561,"BiologicalProteoformId":4561,"IsoformId":4561,"EntryId":4561,"IsCharacterized":true,"DataFileName":"241007_PSPSP_5%_01_30kV_YEAST-9__180cm_recoat-0.raw","ResultFileName":"2…		42.2249		GINQTTFPNNTYGIS
High	SLVVQEQGSFQHIL	1	1625.84	n/a	High		42.17		37.31	563.93	1625.84	84.6154	{"EntryDescription":"40S ribosomal protein S18-A","HitHash":{"$type":"Proteinaceous.Thermo.Discoverer.TDL.DiscovererHitHash, Proteinaceous.Thermo.Discoverer","ScoreForDecoy":42.174921337932588,"ChemicalProteoformId":5431,"BiologicalProteoformId":5431,"IsoformId":5431,"EntryId":5431,"IsCharacterized":true,"DataFileName":"241007_PSPSP_5%_01_30kV_YEAST-9__180cm_recoat-0.raw","ResultFileName":"241007…		42.2249	N-Term(alpha-amino acetylated residue)	[MOD:01458]-SLVVQEQGSFQHIL
High	QIEELPSDIATLL	1	1440.77	n/a	High		24.62		19.75	291.033	1440.77	50	{"EntryDescription":"ATP-dependent RNA helicase eIF4A","HitHash":{"$type":"Proteinaceous.Thermo.Discoverer.TDL.DiscovererHitHash, Proteinaceous.Thermo.Discoverer","ScoreForDecoy":24.618563632915588,"ChemicalProteoformId":4324,"BiologicalProteoformId":4324,"IsoformId":4324,"EntryId":4324,"IsCharacterized":true,"DataFileName":"241007_PSPSP_5%_01_30kV_YEAST-9__180cm_recoat-0.raw","ResultFileName":"2…		42.2706		QIEELPSDIATLL
High	AITPMDFPEPVGPL	1	1482.74	n/a	High		26.56		21.69	428.257	1482.74	46.1538	{"EntryDescription":"Saccharopepsin","HitHash":{"$type":"Proteinaceous.Thermo.Discoverer.TDL.DiscovererHitHash, Proteinaceous.Thermo.Discoverer","ScoreForDecoy":26.556130254510506,"ChemicalProteoformId":4026,"BiologicalProteoformId":4026,"IsoformId":4026,"EntryId":4026,"IsCharacterized":true,"DataFileName":"241007_PSPSP_5%_01_30kV_YEAST-9__180cm_recoat-0.raw","ResultFileName":"241007_PSPSP_5%_01_…		42.3621		AITPMDFPEPVGPL
High	ALPYFGEIDGSVFA	1	1484.72	n/a	High		29.36		24.49	432.367	1484.72	61.5385	{"EntryDescription":"Protein disulfide-isomerase","HitHash":{"$type":"Proteinaceous.Thermo.Discoverer.TDL.DiscovererHitHash, Proteinaceous.Thermo.Discoverer","ScoreForDecoy":29.357858190827717,"ChemicalProteoformId":4923,"BiologicalProteoformId":4923,"IsoformId":4923,"EntryId":4923,"IsCharacterized":true,"DataFileName":"241007_PSPSP_5%_01_30kV_YEAST-9__180cm_recoat-0.raw","ResultFileName":"241007…		42.3621		ALPYFGEIDGSVFA
High	QGPQGFGGPGPQEFGGPGGQGFGGPNPQEFGGPGGQGFGGPNPQEFGGQGR	1	4824.15	n/a	High		89.32		84.45	1193.33	4824.14	50	(content is truncated) {"EntryDescription":"Uncharacterized protein YNL208W","HitHash":{"$type":"Proteinaceous.Thermo.Discoverer.TDL.DiscovererHitHash, Proteinaceous.Thermo.Discoverer","ScoreForDecoy":89.317202234203791,"ChemicalProteoformId":5386,"BiologicalProteoformId":5386,"IsoformId":5386,"EntryId":5386,"IsCharacterized":true,"DataFileName":"241007_PSPSP_5%_01_30kV_YEAST-9__180cm_recoat-0.ra…		42.6388		QGPQGFGGPGPQEFGGPGGQGFGGPNPQEFGGPGGQGFGGPNPQEFGGQGR
High	MENIYSEVYSM	1	1364.56	n/a	High		18.64		13.77	424.605	1364.56	60	{"EntryDescription":"Ribonucleoside-diphosphate reductase small chain 2","HitHash":{"$type":"Proteinaceous.Thermo.Discoverer.TDL.DiscovererHitHash, Proteinaceous.Thermo.Discoverer","ScoreForDecoy":18.635081411559344,"ChemicalProteoformId":4177,"BiologicalProteoformId":4177,"IsoformId":4177,"EntryId":4177,"IsCharacterized":true,"DataFileName":"241007_PSPSP_5%_01_30kV_YEAST-9__180cm_recoat-0.raw","…		42.6852		MENIYSEVYSM
High	SANEFYSSGQQGQYNQQNNQERTGAPNNGQYGADNGNPNGER	1	4601.94	n/a	High		120.07		115.21	888.718	4601.94	80.4878	(content is truncated) {"EntryDescription":"Uncharacterized protein YNL208W","HitHash":{"$type":"Proteinaceous.Thermo.Discoverer.TDL.DiscovererHitHash, Proteinaceous.Thermo.Discoverer","ScoreForDecoy":120.07163827991208,"ChemicalProteoformId":4541,"BiologicalProteoformId":4541,"IsoformId":4541,"EntryId":4541,"IsCharacterized":true,"DataFileName":"241007_PSPSP_5%_01_30kV_YEAST-9__180cm_recoat-0.ra…		42.7316	N-Term(alpha-amino acetylated residue)	[MOD:01458]-SANEFYSSGQQGQYNQQNNQERTGAPNNGQYGADNGNPNGER
High	SQAPTELELQVA	1	1284.66	n/a	High		30.58		25.72	436.437	1284.65	63.6364	{"EntryDescription":"40S ribosomal protein S7-A","HitHash":{"$type":"Proteinaceous.Thermo.Discoverer.TDL.DiscovererHitHash, Proteinaceous.Thermo.Discoverer","ScoreForDecoy":30.581653200466469,"ChemicalProteoformId":3951,"BiologicalProteoformId":3951,"IsoformId":3951,"EntryId":3951,"IsCharacterized":true,"DataFileName":"241007_PSPSP_5%_01_30kV_YEAST-9__180cm_recoat-0.raw","ResultFileName":"241007_…		42.9165		SQAPTELELQVA
High	ASAPGSVILLENL	1	1282.71	n/a	High		33.52		28.65	256.735	1282.71	66.6667	{"EntryDescription":"Phosphoglycerate kinase","HitHash":{"$type":"Proteinaceous.Thermo.Discoverer.TDL.DiscovererHitHash, Proteinaceous.Thermo.Discoverer","ScoreForDecoy":33.52024172600796,"ChemicalProteoformId":5167,"BiologicalProteoformId":5167,"IsoformId":5167,"EntryId":5167,"IsCharacterized":true,"DataFileName":"241007_PSPSP_5%_01_30kV_YEAST-9__180cm_recoat-0.raw","ResultFileName":"241007_PSPS…		42.9165		ASAPGSVILLENL
High	FVVGVDNVSSQ	1	1149.57	n/a	High		25.97		21.11	371.783	1149.56	60	{"EntryDescription":"60S acidic ribosomal protein P0","HitHash":{"$type":"Proteinaceous.Thermo.Discoverer.TDL.DiscovererHitHash, Proteinaceous.Thermo.Discoverer","ScoreForDecoy":25.973689244093837,"ChemicalProteoformId":7261,"BiologicalProteoformId":7261,"IsoformId":7261,"EntryId":7261,"IsCharacterized":true,"DataFileName":"241007_PSPSP_5%_01_30kV_YEAST-9__180cm_recoat-0.raw","ResultFileName":"24…		43.053		FVVGVDNVSSQ
High	SANISETTAMIT	1	1237.59	n/a	High		22.43		17.56	326.434	1237.58	54.5455	{"EntryDescription":"Pyruvate decarboxylase isozyme 1","HitHash":{"$type":"Proteinaceous.Thermo.Discoverer.TDL.DiscovererHitHash, Proteinaceous.Thermo.Discoverer","ScoreForDecoy":22.430614115100081,"ChemicalProteoformId":5184,"BiologicalProteoformId":5184,"IsoformId":5184,"EntryId":5184,"IsCharacterized":true,"DataFileName":"241007_PSPSP_5%_01_30kV_YEAST-9__180cm_recoat-0.raw","ResultFileName":"2…		43.0992		SANISETTAMIT
High	GAAGGLGSLAVQYA	1	1233.64	n/a	High		25.3		20.44	369.953	1233.63	46.1538	{"EntryDescription":"Alcohol dehydrogenase 1","HitHash":{"$type":"Proteinaceous.Thermo.Discoverer.TDL.DiscovererHitHash, Proteinaceous.Thermo.Discoverer","ScoreForDecoy":25.304625453886938,"ChemicalProteoformId":6293,"BiologicalProteoformId":6293,"IsoformId":6293,"EntryId":6293,"IsCharacterized":true,"DataFileName":"241007_PSPSP_5%_01_30kV_YEAST-9__180cm_recoat-0.raw","ResultFileName":"241007_PSP…		43.0992		GAAGGLGSLAVQYA
High	SDSQQSIKVL	1	1145.59	n/a	High		11.91		7.05	69.949	1145.59	44.4444	{"EntryDescription":"Elongation factor 3A","HitHash":{"$type":"Proteinaceous.Thermo.Discoverer.TDL.DiscovererHitHash, Proteinaceous.Thermo.Discoverer","ScoreForDecoy":11.913480213398259,"ChemicalProteoformId":6044,"BiologicalProteoformId":6044,"IsoformId":6044,"EntryId":6044,"IsCharacterized":true,"DataFileName":"241007_PSPSP_5%_01_30kV_YEAST-9__180cm_recoat-0.raw","ResultFileName":"241007_PSPSP_…		43.1456	N-Term(alpha-amino acetylated residue)	[MOD:01458]-SDSQQSIKVL
High	STDSIVKAS	1	948.476	n/a	High		14.16		9.29	374.145	948.475	75	{"EntryDescription":"60S ribosomal protein L14-A","HitHash":{"$type":"Proteinaceous.Thermo.Discoverer.TDL.DiscovererHitHash, Proteinaceous.Thermo.Discoverer","ScoreForDecoy":14.156329643064623,"ChemicalProteoformId":6728,"BiologicalProteoformId":6728,"IsoformId":6728,"EntryId":6728,"IsCharacterized":true,"DataFileName":"241007_PSPSP_5%_01_30kV_YEAST-9__180cm_recoat-0.raw","ResultFileName":"241007…		43.3313	N-Term(alpha-amino acetylated residue)	[MOD:01458]-STDSIVKAS
High	LLTSGFSLEEPTSFASRINRLISLGLNIDEDEETETAPEASTEAPVEEVPADTEMEEVD	1	6422.02	n/a	High		34.42		29.56	591.126	6422.02	25.8621	{"EntryDescription":"ATP-dependent molecular chaperone HSC82","HitHash":{"$type":"Proteinaceous.Thermo.Discoverer.TDL.DiscovererHitHash, Proteinaceous.Thermo.Discoverer","ScoreForDecoy":34.423241912759593,"ChemicalProteoformId":6472,"BiologicalProteoformId":6472,"IsoformId":6472,"EntryId":6472,"IsCharacterized":true,"DataFileName":"241007_PSPSP_5%_01_30kV_YEAST-9__180cm_recoat-0.raw","ResultFileN…		43.5167		LLTSGFSLEEPTSFASRINRLISLGLNIDEDEETETAPEASTEAPVEEVPADTEMEEVD
High	TLLPPTTQVV	1	1067.62	n/a	High		17.7		12.83	179.221	1067.62	55.5556	{"EntryDescription":"ATP-dependent RNA helicase eIF4A","HitHash":{"$type":"Proteinaceous.Thermo.Discoverer.TDL.DiscovererHitHash, Proteinaceous.Thermo.Discoverer","ScoreForDecoy":17.697693247959915,"ChemicalProteoformId":6781,"BiologicalProteoformId":6781,"IsoformId":6781,"EntryId":6781,"IsCharacterized":true,"DataFileName":"241007_PSPSP_5%_01_30kV_YEAST-9__180cm_recoat-0.raw","ResultFileName":"2…		43.5629		TLLPPTTQVV
High	GFSLEEPTSFASRINRLISLGLNIDEDEETETAPEASTEAPVEEVPADTEMEEVD	1	6007.77	n/a	High		77.27		72.41	718.036	6007.76	57.4074	(content is truncated) {"EntryDescription":"ATP-dependent molecular chaperone HSC82","HitHash":{"$type":"Proteinaceous.Thermo.Discoverer.TDL.DiscovererHitHash, Proteinaceous.Thermo.Discoverer","ScoreForDecoy":77.2724119694274,"ChemicalProteoformId":5830,"BiologicalProteoformId":5830,"IsoformId":5830,"EntryId":5830,"IsCharacterized":true,"DataFileName":"241007_PSPSP_5%_01_30kV_YEAST-9__180cm_recoa…		43.7494		GFSLEEPTSFASRINRLISLGLNIDEDEETETAPEASTEAPVEEVPADTEMEEVD
High	GFSLDEPTSFASRINRLISLGLNIDEDEETETAPEASTAAPVEEVPADTEMEEVD	1	5935.75	n/a	High		53.87		49.01	852.843	5935.74	42.5926	(content is truncated) {"EntryDescription":"ATP-dependent molecular chaperone HSP82","HitHash":{"$type":"Proteinaceous.Thermo.Discoverer.TDL.DiscovererHitHash, Proteinaceous.Thermo.Discoverer","ScoreForDecoy":53.871399334302481,"ChemicalProteoformId":4424,"BiologicalProteoformId":4424,"IsoformId":4424,"EntryId":4424,"IsCharacterized":true,"DataFileName":"241007_PSPSP_5%_01_30kV_YEAST-9__180cm_rec…		43.7959		GFSLDEPTSFASRINRLISLGLNIDEDEETETAPEASTAAPVEEVPADTEMEEVD
High	ALDGQNLKDLLVNFSAGAAAPAGVAGGVAGGEAGEAEAEKEEEEAKEESDDDMGFGLFD	2	5947.64	n/a	High		76.5		71.63	1321.38	5947.63	41.3793	(content is truncated) {"EntryDescription":"60S acidic ribosomal protein P1-alpha","HitHash":{"$type":"Proteinaceous.Thermo.Discoverer.TDL.DiscovererHitHash, Proteinaceous.Thermo.Discoverer","ScoreForDecoy":76.500946455015665,"ChemicalProteoformId":5551,"BiologicalProteoformId":5551,"IsoformId":5551,"EntryId":5551,"IsCharacterized":true,"DataFileName":"241007_PSPSP_5%_01_30kV_YEAST-9__180cm_recoa…		44.0276	S49(O-phospho-L-serine)	ALDGQNLKDLLVNFSAGAAAPAGVAGGVAGGEAGEAEAEKEEEEAKEES[MOD:00046]DDDMGFGLFD
High	LLRDNLTLWTSDISESGQEDQQQQQQQQQQQQQQQQQAPAEQTQGEPTK	1	5705.68	n/a	High		129.47		124.6	679.618	5705.68	83.3333	(content is truncated) {"EntryDescription":"Protein BMH2","HitHash":{"$type":"Proteinaceous.Thermo.Discoverer.TDL.DiscovererHitHash, Proteinaceous.Thermo.Discoverer","ScoreForDecoy":129.46714571136172,"ChemicalProteoformId":7075,"BiologicalProteoformId":7075,"IsoformId":7075,"EntryId":7075,"IsCharacterized":true,"DataFileName":"241007_PSPSP_5%_01_30kV_YEAST-9__180cm_recoat-0.raw","ResultFileName"…		44.3077		LLRDNLTLWTSDISESGQEDQQQQQQQQQQQQQQQQQAPAEQTQGEPTK
High	NVLVAIEQQSPDIAQGVHEEKDLEDIGAGDQGIMFGYATDETPEGLPLTI	1	5322.58	n/a	High		13.14		8.28	122.303	5322.57	18.3673	{"EntryDescription":"S-adenosylmethionine synthase 1","HitHash":{"$type":"Proteinaceous.Thermo.Discoverer.TDL.DiscovererHitHash, Proteinaceous.Thermo.Discoverer","ScoreForDecoy":13.142379001865487,"ChemicalProteoformId":4583,"BiologicalProteoformId":4583,"IsoformId":4583,"EntryId":4583,"IsCharacterized":true,"DataFileName":"241007_PSPSP_5%_01_30kV_YEAST-9__180cm_recoat-0.raw","ResultFileName":"24…		44.354		NVLVAIEQQSPDIAQGVHEEKDLEDIGAGDQGIMFGYATDETPEGLPLTI
High	GIIDPFKVVRSGLVDASGVASLLATTEVAIVDAPEPPAAAGAGGMPGGMPGMPGMM	1	5332.67	n/a	High		50.68		45.81	654.417	5332.66	45.4545	(content is truncated) {"EntryDescription":"Heat shock protein 60, mitochondrial","HitHash":{"$type":"Proteinaceous.Thermo.Discoverer.TDL.DiscovererHitHash, Proteinaceous.Thermo.Discoverer","ScoreForDecoy":50.675018869653208,"ChemicalProteoformId":5087,"BiologicalProteoformId":5087,"IsoformId":5087,"EntryId":5087,"IsCharacterized":true,"DataFileName":"241007_PSPSP_5%_01_30kV_YEAST-9__180cm_recoat…		44.354		GIIDPFKVVRSGLVDASGVASLLATTEVAIVDAPEPPAAAGAGGMPGGMPGMPGMM
High	STDLQNANNIIVSDTTLESVEGFSTLK	1	2895.43	n/a	High		53.68		48.82	462.088	2895.43	65.3846	(content is truncated) {"EntryDescription":"Cell wall protein ECM33","HitHash":{"$type":"Proteinaceous.Thermo.Discoverer.TDL.DiscovererHitHash, Proteinaceous.Thermo.Discoverer","ScoreForDecoy":53.683566631632935,"ChemicalProteoformId":4383,"BiologicalProteoformId":4383,"IsoformId":4383,"EntryId":4383,"IsCharacterized":true,"DataFileName":"241007_PSPSP_5%_01_30kV_YEAST-9__180cm_recoat-0.raw","Resu…		44.4002		STDLQNANNIIVSDTTLESVEGFSTLK
High	GAAVQGAILTGQSTSDETKDLLLLDVAPL	1	2895.54	n/a	High		10.38		5.52	71.3282	2895.54	21.4286	{"EntryDescription":"Ribosome-associated molecular chaperone SSB1","HitHash":{"$type":"Proteinaceous.Thermo.Discoverer.TDL.DiscovererHitHash, Proteinaceous.Thermo.Discoverer","ScoreForDecoy":10.382099135065546,"ChemicalProteoformId":4035,"BiologicalProteoformId":4035,"IsoformId":4035,"EntryId":4035,"IsCharacterized":true,"DataFileName":"241007_PSPSP_5%_01_30kV_YEAST-9__180cm_recoat-0.raw","Result…		44.4002		GAAVQGAILTGQSTSDETKDLLLLDVAPL
High	GAAVQAAILTGDESSKTQDLLLLDVAPL	1	2808.51	n/a	High		56.22		51.35	604.091	2808.51	59.2593	(content is truncated) {"EntryDescription":"Heat shock protein SSA1","HitHash":{"$type":"Proteinaceous.Thermo.Discoverer.TDL.DiscovererHitHash, Proteinaceous.Thermo.Discoverer","ScoreForDecoy":56.220054746896437,"ChemicalProteoformId":6178,"BiologicalProteoformId":6178,"IsoformId":6178,"EntryId":6178,"IsCharacterized":true,"DataFileName":"241007_PSPSP_5%_01_30kV_YEAST-9__180cm_recoat-0.raw","Resu…		44.5386		GAAVQAAILTGDESSKTQDLLLLDVAPL
High	AVQGAILTGQSTSDETKDLLLLDVAPL	1	2767.49	n/a	High		14.04		9.18	91.8606	2767.48	23.0769	{"EntryDescription":"Ribosome-associated molecular chaperone SSB1","HitHash":{"$type":"Proteinaceous.Thermo.Discoverer.TDL.DiscovererHitHash, Proteinaceous.Thermo.Discoverer","ScoreForDecoy":14.043371824104272,"ChemicalProteoformId":4308,"BiologicalProteoformId":4308,"IsoformId":4308,"EntryId":4308,"IsCharacterized":true,"DataFileName":"241007_PSPSP_5%_01_30kV_YEAST-9__180cm_recoat-0.raw","Result…		44.5853		AVQGAILTGQSTSDETKDLLLLDVAPL
High	GIPPAPKGVPQIEVTFDIDADGIINVS	1	2761.45	n/a	High		44.44		39.58	451.061	2761.45	61.5385	(content is truncated) {"EntryDescription":"Import motor subunit, mitochondrial","HitHash":{"$type":"Proteinaceous.Thermo.Discoverer.TDL.DiscovererHitHash, Proteinaceous.Thermo.Discoverer","ScoreForDecoy":44.442846085952091,"ChemicalProteoformId":6970,"BiologicalProteoformId":6970,"IsoformId":6970,"EntryId":6970,"IsCharacterized":true,"DataFileName":"241007_PSPSP_5%_01_30kV_YEAST-9__180cm_recoat-…		44.5853		GIPPAPKGVPQIEVTFDIDADGIINVS
High	ATIAPTAPITPPMESTGDRLVTLELKDGTVLQGYSFGAEKSVAGELVFQT	1	5247.69	n/a	High		20.19		15.33	555.132	5247.69	16.3265	{"EntryDescription":"Protein URA2","HitHash":{"$type":"Proteinaceous.Thermo.Discoverer.TDL.DiscovererHitHash, Proteinaceous.Thermo.Discoverer","ScoreForDecoy":20.191733059888715,"ChemicalProteoformId":4441,"BiologicalProteoformId":4441,"IsoformId":4441,"EntryId":4441,"IsCharacterized":true,"DataFileName":"241007_PSPSP_5%_01_30kV_YEAST-9__180cm_recoat-0.raw","ResultFileName":"241007_PSPSP_5%_01_30…		44.7235	N-Term(alpha-amino acetylated residue)	[MOD:01458]-ATIAPTAPITPPMESTGDRLVTLELKDGTVLQGYSFGAEKSVAGELVFQT
High	DLGGGTFDVSLLSIEDGIFEVK	1	2310.16	n/a	High		63.21		58.34	660.126	2310.16	85.7143	(content is truncated) {"EntryDescription":"Heat shock protein SSA1","HitHash":{"$type":"Proteinaceous.Thermo.Discoverer.TDL.DiscovererHitHash, Proteinaceous.Thermo.Discoverer","ScoreForDecoy":63.208130392683096,"ChemicalProteoformId":5113,"BiologicalProteoformId":5113,"IsoformId":5113,"EntryId":5113,"IsCharacterized":true,"DataFileName":"241007_PSPSP_5%_01_30kV_YEAST-9__180cm_recoat-0.raw","Resu…		44.816		DLGGGTFDVSLLSIEDGIFEVK
Medium	IAALAGQQ	1	770.429	n/a	High		10.69		5.82	37.3652	770.428	71.4286	{"EntryDescription":"60S ribosomal protein L5","HitHash":{"$type":"Proteinaceous.Thermo.Discoverer.TDL.DiscovererHitHash, Proteinaceous.Thermo.Discoverer","ScoreForDecoy":10.687067695794914,"ChemicalProteoformId":5148,"BiologicalProteoformId":5148,"IsoformId":5148,"EntryId":5148,"IsCharacterized":true,"DataFileName":"241007_PSPSP_5%_01_30kV_YEAST-9__180cm_recoat-0.raw","ResultFileName":"241007_PS…		44.816		IAALAGQQ
High	TNEYRLAFYQVTPEEDEEEDEE	1	2734.14	n/a	High		20.13		15.27	225.937	2734.14	33.3333	{"EntryDescription":"60S ribosomal protein L22-A","HitHash":{"$type":"Proteinaceous.Thermo.Discoverer.TDL.DiscovererHitHash, Proteinaceous.Thermo.Discoverer","ScoreForDecoy":20.133057713323989,"ChemicalProteoformId":4494,"BiologicalProteoformId":4494,"IsoformId":4494,"EntryId":4494,"IsCharacterized":true,"DataFileName":"241007_PSPSP_5%_01_30kV_YEAST-9__180cm_recoat-0.raw","ResultFileName":"241007…		44.9087		TNEYRLAFYQVTPEEDEEEDEE
High	STKVVNVAVIGAGVVGSAFLDQLLAMK	1	2728.52	n/a	High		22.35		17.48	225.062	2728.52	42.3077	{"EntryDescription":"Homoserine dehydrogenase","HitHash":{"$type":"Proteinaceous.Thermo.Discoverer.TDL.DiscovererHitHash, Proteinaceous.Thermo.Discoverer","ScoreForDecoy":22.349065292295723,"ChemicalProteoformId":4085,"BiologicalProteoformId":4085,"IsoformId":4085,"EntryId":4085,"IsCharacterized":true,"DataFileName":"241007_PSPSP_5%_01_30kV_YEAST-9__180cm_recoat-0.raw","ResultFileName":"241007_PS…		44.9087	N-Term(alpha-amino acetylated residue)	[MOD:01458]-STKVVNVAVIGAGVVGSAFLDQLLAMK
High	SESPMFAANGMPKVNQGAEEDVRIL	1	2731.29	n/a	High		63.94		59.07	655.851	2731.29	75	(content is truncated) {"EntryDescription":"Phospho-2-dehydro-3-deoxyheptonate aldolase, tyrosine-inhibited","HitHash":{"$type":"Proteinaceous.Thermo.Discoverer.TDL.DiscovererHitHash, Proteinaceous.Thermo.Discoverer","ScoreForDecoy":63.939230420768787,"ChemicalProteoformId":6323,"BiologicalProteoformId":6323,"IsoformId":6323,"EntryId":6323,"IsCharacterized":true,"DataFileName":"241007_PSPSP_5%_01…		44.9087	N-Term(alpha-amino acetylated residue)	[MOD:01458]-SESPMFAANGMPKVNQGAEEDVRIL
High	GVEVVLPVDFIIADAFSADANTK	1	2390.24	n/a	High		28.36		23.49	396.167	2390.23	50	{"EntryDescription":"Phosphoglycerate kinase","HitHash":{"$type":"Proteinaceous.Thermo.Discoverer.TDL.DiscovererHitHash, Proteinaceous.Thermo.Discoverer","ScoreForDecoy":28.3553476014583,"ChemicalProteoformId":6617,"BiologicalProteoformId":6617,"IsoformId":6617,"EntryId":6617,"IsCharacterized":true,"DataFileName":"241007_PSPSP_5%_01_30kV_YEAST-9__180cm_recoat-0.raw","ResultFileName":"241007_PSPSP…		45.0938		GVEVVLPVDFIIADAFSADANTK
High	QMAEGFASGGGTPNLSDLMNNPALRNMAGNLFGGAGAQSTDETPDNENKQ	1	5094.28	n/a	High		78.82		73.96	875.776	5094.27	48.9796	(content is truncated) {"EntryDescription":"Small glutamine-rich tetratricopeptide repeat-containing protein 2","HitHash":{"$type":"Proteinaceous.Thermo.Discoverer.TDL.DiscovererHitHash, Proteinaceous.Thermo.Discoverer","ScoreForDecoy":78.821071847842262,"ChemicalProteoformId":7139,"BiologicalProteoformId":7139,"IsoformId":7139,"EntryId":7139,"IsCharacterized":true,"DataFileName":"241007_PSPSP_5%…		45.2323		QMAEGFASGGGTPNLSDLMNNPALRNMAGNLFGGAGAQSTDETPDNENKQ
High	SLKAFIDEQFPQGISEPIPLGFT	1	2533.31	n/a	High		11.22		6.35	99.3139	2533.31	22.7273	{"EntryDescription":"Hexokinase-2","HitHash":{"$type":"Proteinaceous.Thermo.Discoverer.TDL.DiscovererHitHash, Proteinaceous.Thermo.Discoverer","ScoreForDecoy":11.22096326864941,"ChemicalProteoformId":6702,"BiologicalProteoformId":6702,"IsoformId":6702,"EntryId":6702,"IsCharacterized":true,"DataFileName":"241007_PSPSP_5%_01_30kV_YEAST-9__180cm_recoat-0.raw","ResultFileName":"241007_PSPSP_5%_01_30k…		45.3706		SLKAFIDEQFPQGISEPIPLGFT
High	NASLADKSYIEGTAVSQADVTVF	1	2385.17	n/a	High		20.64		15.78	203.271	2385.17	40.9091	{"EntryDescription":"Elongation factor 1-beta","HitHash":{"$type":"Proteinaceous.Thermo.Discoverer.TDL.DiscovererHitHash, Proteinaceous.Thermo.Discoverer","ScoreForDecoy":20.6425911564606,"ChemicalProteoformId":6216,"BiologicalProteoformId":6216,"IsoformId":6216,"EntryId":6216,"IsCharacterized":true,"DataFileName":"241007_PSPSP_5%_01_30kV_YEAST-9__180cm_recoat-0.raw","ResultFileName":"241007_PSPS…		45.4626		NASLADKSYIEGTAVSQADVTVF
High	AAMDQWLEMEIGITGGEEDGVNNENADKEDLYTKPEQVYNVY	1	4777.13	n/a	High		28.72		23.85	309.007	4777.12	34.1463	{"EntryDescription":"Fructose-bisphosphate aldolase","HitHash":{"$type":"Proteinaceous.Thermo.Discoverer.TDL.DiscovererHitHash, Proteinaceous.Thermo.Discoverer","ScoreForDecoy":28.7199977559458,"ChemicalProteoformId":6791,"BiologicalProteoformId":6791,"IsoformId":6791,"EntryId":6791,"IsCharacterized":true,"DataFileName":"241007_PSPSP_5%_01_30kV_YEAST-9__180cm_recoat-0.raw","ResultFileName":"24100…		45.4626		AAMDQWLEMEIGITGGEEDGVNNENADKEDLYTKPEQVYNVY
High	AAILTGDESSKTQDLLLLDVAPL	1	2382.29	n/a	High		26.66		21.79	268.228	2382.29	50	{"EntryDescription":"Heat shock protein SSA1","HitHash":{"$type":"Proteinaceous.Thermo.Discoverer.TDL.DiscovererHitHash, Proteinaceous.Thermo.Discoverer","ScoreForDecoy":26.659439712108217,"ChemicalProteoformId":5008,"BiologicalProteoformId":5008,"IsoformId":5008,"EntryId":5008,"IsCharacterized":true,"DataFileName":"241007_PSPSP_5%_01_30kV_YEAST-9__180cm_recoat-0.raw","ResultFileName":"241007_PSP…		45.4626		AAILTGDESSKTQDLLLLDVAPL
High	QIGTLSESIKAAQDSFAAGWGVM	1	2366.16	n/a	High		30.79		25.92	374.802	2366.16	54.5455	{"EntryDescription":"Enolase 1","HitHash":{"$type":"Proteinaceous.Thermo.Discoverer.TDL.DiscovererHitHash, Proteinaceous.Thermo.Discoverer","ScoreForDecoy":30.785361130078055,"ChemicalProteoformId":5783,"BiologicalProteoformId":5783,"IsoformId":5783,"EntryId":5783,"IsCharacterized":true,"DataFileName":"241007_PSPSP_5%_01_30kV_YEAST-9__180cm_recoat-0.raw","ResultFileName":"241007_PSPSP_5%_01_30kV_…		45.8783		QIGTLSESIKAAQDSFAAGWGVM
High	TFGVGELSALNGIAGSYAEHVGVL	1	2360.2	n/a	High		62.2		57.33	369.402	2360.2	82.6087	(content is truncated) {"EntryDescription":"Pyruvate decarboxylase isozyme 1","HitHash":{"$type":"Proteinaceous.Thermo.Discoverer.TDL.DiscovererHitHash, Proteinaceous.Thermo.Discoverer","ScoreForDecoy":62.1969583391892,"ChemicalProteoformId":5164,"BiologicalProteoformId":5164,"IsoformId":5164,"EntryId":5164,"IsCharacterized":true,"DataFileName":"241007_PSPSP_5%_01_30kV_YEAST-9__180cm_recoat-0.raw…		46.0159		TFGVGELSALNGIAGSYAEHVGVL
High	WLNGSCMACEYCELGNESNCPHADLSGYTHDGSFQQYATADAVQAA	1	4927	n/a	High		22.79		17.92	225.934	4926.96	24.4444	{"EntryDescription":"Alcohol dehydrogenase 1","HitHash":{"$type":"Proteinaceous.Thermo.Discoverer.TDL.DiscovererHitHash, Proteinaceous.Thermo.Discoverer","ScoreForDecoy":22.788816358715483,"ChemicalProteoformId":7084,"BiologicalProteoformId":7084,"IsoformId":7084,"EntryId":7084,"IsCharacterized":true,"DataFileName":"241007_PSPSP_5%_01_30kV_YEAST-9__180cm_recoat-0.raw","ResultFileName":"241007_PSP…		46.0774		WLNGSCMACEYCELGNESNCPHADLSGYTHDGSFQQYATADAVQAA
High	SAPQAKILSQAPTELELQVAQAFVELENSSPELKAELRPL	1	4386.33	n/a	High		76.76		71.89	760.917	4386.33	56.4103	(content is truncated) {"EntryDescription":"40S ribosomal protein S7-A","HitHash":{"$type":"Proteinaceous.Thermo.Discoverer.TDL.DiscovererHitHash, Proteinaceous.Thermo.Discoverer","ScoreForDecoy":76.756871225772841,"ChemicalProteoformId":6342,"BiologicalProteoformId":6342,"IsoformId":6342,"EntryId":6342,"IsCharacterized":true,"DataFileName":"241007_PSPSP_5%_01_30kV_YEAST-9__180cm_recoat-0.raw","R…		46.1235	N-Term(alpha-amino acetylated residue)	[MOD:01458]-SAPQAKILSQAPTELELQVAQAFVELENSSPELKAELRPL
High	TFGVGELSALNGIAGSYAEHVGV	1	2247.12	n/a	High		49.17		44.31	273.576	2247.11	86.3636	(content is truncated) {"EntryDescription":"Pyruvate decarboxylase isozyme 1","HitHash":{"$type":"Proteinaceous.Thermo.Discoverer.TDL.DiscovererHitHash, Proteinaceous.Thermo.Discoverer","ScoreForDecoy":49.173374354532548,"ChemicalProteoformId":5075,"BiologicalProteoformId":5075,"IsoformId":5075,"EntryId":5075,"IsCharacterized":true,"DataFileName":"241007_PSPSP_5%_01_30kV_YEAST-9__180cm_recoat-0.r…		46.1694		TFGVGELSALNGIAGSYAEHVGV
High	AIEMEGLTWGAHQFIPIGFGI	1	2286.15	n/a	High		11.44		6.58	98.8326	2286.15	35	{"EntryDescription":"Elongation factor 1-beta","HitHash":{"$type":"Proteinaceous.Thermo.Discoverer.TDL.DiscovererHitHash, Proteinaceous.Thermo.Discoverer","ScoreForDecoy":11.444209534440889,"ChemicalProteoformId":5998,"BiologicalProteoformId":5998,"IsoformId":5998,"EntryId":5998,"IsCharacterized":true,"DataFileName":"241007_PSPSP_5%_01_30kV_YEAST-9__180cm_recoat-0.raw","ResultFileName":"241007_PS…		46.3076		AIEMEGLTWGAHQFIPIGFGI
High	AVQAAILTGDESSKTQDLLLLDVAPLSLGIETAGGVMTK	1	3925.1	n/a	High		89.1		84.24	927.799	3925.09	63.1579	(content is truncated) {"EntryDescription":"Heat shock protein SSA1","HitHash":{"$type":"Proteinaceous.Thermo.Discoverer.TDL.DiscovererHitHash, Proteinaceous.Thermo.Discoverer","ScoreForDecoy":89.103339098712425,"ChemicalProteoformId":4866,"BiologicalProteoformId":4866,"IsoformId":4866,"EntryId":4866,"IsCharacterized":true,"DataFileName":"241007_PSPSP_5%_01_30kV_YEAST-9__180cm_recoat-0.raw","Resu…		46.3534		AVQAAILTGDESSKTQDLLLLDVAPLSLGIETAGGVMTK
High	ASTDFSKIETLKQLNASLADKSYIEGTAVSQADVTVF	1	3989.02	n/a	High		56.64		51.77	429.363	3989.01	58.3333	(content is truncated) {"EntryDescription":"Elongation factor 1-beta","HitHash":{"$type":"Proteinaceous.Thermo.Discoverer.TDL.DiscovererHitHash, Proteinaceous.Thermo.Discoverer","ScoreForDecoy":56.640452684519424,"ChemicalProteoformId":5580,"BiologicalProteoformId":5580,"IsoformId":5580,"EntryId":5580,"IsCharacterized":true,"DataFileName":"241007_PSPSP_5%_01_30kV_YEAST-9__180cm_recoat-0.raw","Res…		46.4901	N-Term(alpha-amino acetylated residue)	[MOD:01458]-ASTDFSKIETLKQLNASLADKSYIEGTAVSQADVTVF
High	SLPLNVDLEMEVIAVEKN	1	2012.05	n/a	High		46.14		41.27	653.464	2012.05	82.3529	{"EntryDescription":"Protein MMF1, mitochondrial","HitHash":{"$type":"Proteinaceous.Thermo.Discoverer.TDL.DiscovererHitHash, Proteinaceous.Thermo.Discoverer","ScoreForDecoy":46.137521043378257,"ChemicalProteoformId":6351,"BiologicalProteoformId":6351,"IsoformId":6351,"EntryId":6351,"IsCharacterized":true,"DataFileName":"241007_PSPSP_5%_01_30kV_YEAST-9__180cm_recoat-0.raw","ResultFileName":"241007…		46.6689		SLPLNVDLEMEVIAVEKN
High	VINDAFGIEEGLMTTVHSL	1	2045.01	n/a	High		41.57		36.71	576.868	2045.01	72.2222	{"EntryDescription":"Glyceraldehyde-3-phosphate dehydrogenase 3","HitHash":{"$type":"Proteinaceous.Thermo.Discoverer.TDL.DiscovererHitHash, Proteinaceous.Thermo.Discoverer","ScoreForDecoy":41.572355116250677,"ChemicalProteoformId":4000,"BiologicalProteoformId":4000,"IsoformId":4000,"EntryId":4000,"IsCharacterized":true,"DataFileName":"241007_PSPSP_5%_01_30kV_YEAST-9__180cm_recoat-0.raw","ResultFi…		46.714		VINDAFGIEEGLMTTVHSL
High	ASTDFSKIETLKQLNASLADKSYIEGTAVSQADVTV	1	3841.95	n/a	High		21.37		16.5	340.995	3841.94	34.2857	{"EntryDescription":"Elongation factor 1-beta","HitHash":{"$type":"Proteinaceous.Thermo.Discoverer.TDL.DiscovererHitHash, Proteinaceous.Thermo.Discoverer","ScoreForDecoy":21.367511702375264,"ChemicalProteoformId":6733,"BiologicalProteoformId":6733,"IsoformId":6733,"EntryId":6733,"IsCharacterized":true,"DataFileName":"241007_PSPSP_5%_01_30kV_YEAST-9__180cm_recoat-0.raw","ResultFileName":"241007_PS…		46.8056	N-Term(alpha-amino acetylated residue)	[MOD:01458]-ASTDFSKIETLKQLNASLADKSYIEGTAVSQADVTV
High	VAAQHNTSVFYGLPQEKNLQDLFPGIISQLGPEAIQA	1	3993.06	n/a	High		30.2		25.33	258.585	3993.06	33.3333	{"EntryDescription":"Nascent polypeptide-associated complex subunit beta-1","HitHash":{"$type":"Proteinaceous.Thermo.Discoverer.TDL.DiscovererHitHash, Proteinaceous.Thermo.Discoverer","ScoreForDecoy":30.198716978729752,"ChemicalProteoformId":5376,"BiologicalProteoformId":5376,"IsoformId":5376,"EntryId":5376,"IsCharacterized":true,"DataFileName":"241007_PSPSP_5%_01_30kV_YEAST-9__180cm_recoat-0.raw…		46.9841		VAAQHNTSVFYGLPQEKNLQDLFPGIISQLGPEAIQA
High	NIPTGIPLVFELDENLKPSKPSYYLDPEAAAAGAA	1	3670.88	n/a	High		28.35		23.48	277.82	3670.87	38.2353	{"EntryDescription":"Phosphoglycerate mutase 1","HitHash":{"$type":"Proteinaceous.Thermo.Discoverer.TDL.DiscovererHitHash, Proteinaceous.Thermo.Discoverer","ScoreForDecoy":28.347681159280505,"ChemicalProteoformId":4486,"BiologicalProteoformId":4486,"IsoformId":4486,"EntryId":4486,"IsCharacterized":true,"DataFileName":"241007_PSPSP_5%_01_30kV_YEAST-9__180cm_recoat-0.raw","ResultFileName":"241007_P…		47.0277		NIPTGIPLVFELDENLKPSKPSYYLDPEAAAAGAA
High	TASPDGTLIASAGKDGEIM	1	1832.88	n/a	High		14.7		9.83	175.899	1832.88	50	{"EntryDescription":"Guanine nucleotide-binding protein subunit beta-like protein","HitHash":{"$type":"Proteinaceous.Thermo.Discoverer.TDL.DiscovererHitHash, Proteinaceous.Thermo.Discoverer","ScoreForDecoy":14.699290121215391,"ChemicalProteoformId":7241,"BiologicalProteoformId":7241,"IsoformId":7241,"EntryId":7241,"IsCharacterized":true,"DataFileName":"241007_PSPSP_5%_01_30kV_YEAST-9__180cm_recoa…		47.0277		TASPDGTLIASAGKDGEIM
High	SLSDPKQLETEPDLFI	1	1830.93	n/a	High		11.13		6.26	90.5867	1830.92	46.6667	{"EntryDescription":"ATP-dependent molecular chaperone HSP82","HitHash":{"$type":"Proteinaceous.Thermo.Discoverer.TDL.DiscovererHitHash, Proteinaceous.Thermo.Discoverer","ScoreForDecoy":11.128044957374851,"ChemicalProteoformId":6899,"BiologicalProteoformId":6899,"IsoformId":6899,"EntryId":6899,"IsCharacterized":true,"DataFileName":"241007_PSPSP_5%_01_30kV_YEAST-9__180cm_recoat-0.raw","ResultFileN…		47.0277		SLSDPKQLETEPDLFI
High	GGQTALSVGIAMKDEFEAL	1	1935.96	n/a	High		28.25		23.39	230.193	1935.96	72.2222	(content is truncated) {"EntryDescription":"Protein URA2","HitHash":{"$type":"Proteinaceous.Thermo.Discoverer.TDL.DiscovererHitHash, Proteinaceous.Thermo.Discoverer","ScoreForDecoy":28.253439011360197,"ChemicalProteoformId":4030,"BiologicalProteoformId":4030,"IsoformId":4030,"EntryId":4030,"IsCharacterized":true,"DataFileName":"241007_PSPSP_5%_01_30kV_YEAST-9__180cm_recoat-0.raw","ResultFileName"…		47.2072		GGQTALSVGIAMKDEFEAL
High	SEGITDIEESQIQTNYDKVVYKFDDMELDENLLRGVFGYGFEEPSAIQQR	1	5856.76	n/a	High		106.8		101.94	895.522	5856.76	79.5918	(content is truncated) {"EntryDescription":"ATP-dependent RNA helicase eIF4A","HitHash":{"$type":"Proteinaceous.Thermo.Discoverer.TDL.DiscovererHitHash, Proteinaceous.Thermo.Discoverer","ScoreForDecoy":106.80139533239347,"ChemicalProteoformId":4892,"BiologicalProteoformId":4892,"IsoformId":4892,"EntryId":4892,"IsCharacterized":true,"DataFileName":"241007_PSPSP_5%_01_30kV_YEAST-9__180cm_recoat-0.r…		47.3877	N-Term(alpha-amino acetylated residue)	[MOD:01458]-SEGITDIEESQIQTNYDKVVYKFDDMELDENLLRGVFGYGFEEPSAIQQR
High	SESIKAAQDSFAAGWGVM	1	1853.86	n/a	High		44.57		39.71	652.216	1853.86	82.3529	{"EntryDescription":"Enolase 1","HitHash":{"$type":"Proteinaceous.Thermo.Discoverer.TDL.DiscovererHitHash, Proteinaceous.Thermo.Discoverer","ScoreForDecoy":44.572441131404162,"ChemicalProteoformId":4122,"BiologicalProteoformId":4122,"IsoformId":4122,"EntryId":4122,"IsCharacterized":true,"DataFileName":"241007_PSPSP_5%_01_30kV_YEAST-9__180cm_recoat-0.raw","ResultFileName":"241007_PSPSP_5%_01_30kV_…		47.4332		SESIKAAQDSFAAGWGVM
High	NIPTGIPLVFELDENLKPSKPSYYLDPEAAAA	1	3471.78	n/a	High		12.39		7.52	82.7467	3471.78	29.0323	{"EntryDescription":"Phosphoglycerate mutase 1","HitHash":{"$type":"Proteinaceous.Thermo.Discoverer.TDL.DiscovererHitHash, Proteinaceous.Thermo.Discoverer","ScoreForDecoy":12.388111310226838,"ChemicalProteoformId":5496,"BiologicalProteoformId":5496,"IsoformId":5496,"EntryId":5496,"IsCharacterized":true,"DataFileName":"241007_PSPSP_5%_01_30kV_YEAST-9__180cm_recoat-0.raw","ResultFileName":"241007_P…		47.4788		NIPTGIPLVFELDENLKPSKPSYYLDPEAAAA
High	EWVDKYSPGDLIIPF	1	1777.89	n/a	High		14.6		9.73	129.023	1777.89	42.8571	{"EntryDescription":"Obg-like ATPase 1","HitHash":{"$type":"Proteinaceous.Thermo.Discoverer.TDL.DiscovererHitHash, Proteinaceous.Thermo.Discoverer","ScoreForDecoy":14.599941813988622,"ChemicalProteoformId":6052,"BiologicalProteoformId":6052,"IsoformId":6052,"EntryId":6052,"IsCharacterized":true,"DataFileName":"241007_PSPSP_5%_01_30kV_YEAST-9__180cm_recoat-0.raw","ResultFileName":"241007_PSPSP_5%_…		47.5244		EWVDKYSPGDLIIPF
High	KIMDQGGLVSDDIMVN	1	1733.83	n/a	High		30.98		26.11	401.239	1733.83	73.3333	{"EntryDescription":"Adenylate kinase","HitHash":{"$type":"Proteinaceous.Thermo.Discoverer.TDL.DiscovererHitHash, Proteinaceous.Thermo.Discoverer","ScoreForDecoy":30.976553571433815,"ChemicalProteoformId":5196,"BiologicalProteoformId":5196,"IsoformId":5196,"EntryId":5196,"IsCharacterized":true,"DataFileName":"241007_PSPSP_5%_01_30kV_YEAST-9__180cm_recoat-0.raw","ResultFileName":"241007_PSPSP_5%_0…		47.5699		KIMDQGGLVSDDIMVN
High	LADIQADPNSPLYSAK	1	1701.86	n/a	High		23		18.13	244.569	1701.86	53.3333	{"EntryDescription":"ATP-dependent RNA helicase DBP5","HitHash":{"$type":"Proteinaceous.Thermo.Discoverer.TDL.DiscovererHitHash, Proteinaceous.Thermo.Discoverer","ScoreForDecoy":22.999949984713567,"ChemicalProteoformId":6513,"BiologicalProteoformId":6513,"IsoformId":6513,"EntryId":6513,"IsCharacterized":true,"DataFileName":"241007_PSPSP_5%_01_30kV_YEAST-9__180cm_recoat-0.raw","ResultFileName":"24…		47.6153		LADIQADPNSPLYSAK
High	AIMPIIEGHDVLAQAQ	1	1704.89	n/a	High		10.83		5.96	105.146	1704.89	40	{"EntryDescription":"ATP-dependent RNA helicase eIF4A","HitHash":{"$type":"Proteinaceous.Thermo.Discoverer.TDL.DiscovererHitHash, Proteinaceous.Thermo.Discoverer","ScoreForDecoy":10.828968336204808,"ChemicalProteoformId":5500,"BiologicalProteoformId":5500,"IsoformId":5500,"EntryId":5500,"IsCharacterized":true,"DataFileName":"241007_PSPSP_5%_01_30kV_YEAST-9__180cm_recoat-0.raw","ResultFileName":"2…		47.6153		AIMPIIEGHDVLAQAQ
High	EFMIAPTGAKTFAEAM	1	1713.81	n/a	High		26.05		21.18	292.909	1713.81	73.3333	{"EntryDescription":"Enolase 2","HitHash":{"$type":"Proteinaceous.Thermo.Discoverer.TDL.DiscovererHitHash, Proteinaceous.Thermo.Discoverer","ScoreForDecoy":26.048352489880923,"ChemicalProteoformId":4503,"BiologicalProteoformId":4503,"IsoformId":4503,"EntryId":4503,"IsCharacterized":true,"DataFileName":"241007_PSPSP_5%_01_30kV_YEAST-9__180cm_recoat-0.raw","ResultFileName":"241007_PSPSP_5%_01_30kV_…		47.7968		EFMIAPTGAKTFAEAM
High	AAGNTVIIGGGDTATVAK	1	1614.86	n/a	High		15.76		10.9	166.019	1614.86	41.1765	{"EntryDescription":"Phosphoglycerate kinase","HitHash":{"$type":"Proteinaceous.Thermo.Discoverer.TDL.DiscovererHitHash, Proteinaceous.Thermo.Discoverer","ScoreForDecoy":15.761395206183165,"ChemicalProteoformId":4137,"BiologicalProteoformId":4137,"IsoformId":4137,"EntryId":4137,"IsCharacterized":true,"DataFileName":"241007_PSPSP_5%_01_30kV_YEAST-9__180cm_recoat-0.raw","ResultFileName":"241007_PSP…		47.8425		AAGNTVIIGGGDTATVAK
High	MIEIMLPVFDAPQNLVEQAKLTAATNAKQ	1	3183.67	n/a	High		77.97		73.11	623.234	3183.67	82.1429	(content is truncated) {"EntryDescription":"Pyruvate decarboxylase isozyme 1","HitHash":{"$type":"Proteinaceous.Thermo.Discoverer.TDL.DiscovererHitHash, Proteinaceous.Thermo.Discoverer","ScoreForDecoy":77.97396519216143,"ChemicalProteoformId":6666,"BiologicalProteoformId":6666,"IsoformId":6666,"EntryId":6666,"IsCharacterized":true,"DataFileName":"241007_PSPSP_5%_01_30kV_YEAST-9__180cm_recoat-0.ra…		48.1612		MIEIMLPVFDAPQNLVEQAKLTAATNAKQ
Low	HERNSLETKLTTCKRELAFVKQKNDSL	1	3187.68	n/a	High		10.33		5.46	2.4891	3187.67	26.9231	{"EntryDescription":"Protein MLP2","HitHash":{"$type":"Proteinaceous.Thermo.Discoverer.TDL.DiscovererHitHash, Proteinaceous.Thermo.Discoverer","ScoreForDecoy":10.3272754811979,"ChemicalProteoformId":4718,"BiologicalProteoformId":4718,"IsoformId":4718,"EntryId":4718,"IsCharacterized":true,"DataFileName":"241007_PSPSP_5%_01_30kV_YEAST-9__180cm_recoat-0.raw","ResultFileName":"241007_PSPSP_5%_01_30kV…		48.1612		HERNSLETKLTTCKRELAFVKQKNDSL
High	HIPQGTDLAQVAPIL	1	1571.87	n/a	High		33.29		28.42	471.338	1571.87	71.4286	{"EntryDescription":"Alcohol dehydrogenase 1","HitHash":{"$type":"Proteinaceous.Thermo.Discoverer.TDL.DiscovererHitHash, Proteinaceous.Thermo.Discoverer","ScoreForDecoy":33.288978487609796,"ChemicalProteoformId":4702,"BiologicalProteoformId":4702,"IsoformId":4702,"EntryId":4702,"IsCharacterized":true,"DataFileName":"241007_PSPSP_5%_01_30kV_YEAST-9__180cm_recoat-0.raw","ResultFileName":"241007_PSP…		48.2517		HIPQGTDLAQVAPIL
High	ASTDFSKIETLKQL	1	1621.86	n/a	High		24.11		19.24	210.737	1621.85	61.5385	{"EntryDescription":"Elongation factor 1-beta","HitHash":{"$type":"Proteinaceous.Thermo.Discoverer.TDL.DiscovererHitHash, Proteinaceous.Thermo.Discoverer","ScoreForDecoy":24.107300603115188,"ChemicalProteoformId":5950,"BiologicalProteoformId":5950,"IsoformId":5950,"EntryId":5950,"IsCharacterized":true,"DataFileName":"241007_PSPSP_5%_01_30kV_YEAST-9__180cm_recoat-0.raw","ResultFileName":"241007_PS…		48.315	N-Term(alpha-amino acetylated residue)	[MOD:01458]-ASTDFSKIETLKQL
High	SGETAKGNYPINAVTT	1	1621.79	n/a	High		11.42		6.56	111.015	1621.79	40	{"EntryDescription":"Pyruvate kinase 1","HitHash":{"$type":"Proteinaceous.Thermo.Discoverer.TDL.DiscovererHitHash, Proteinaceous.Thermo.Discoverer","ScoreForDecoy":11.422408260771423,"ChemicalProteoformId":7088,"BiologicalProteoformId":7088,"IsoformId":7088,"EntryId":7088,"IsCharacterized":true,"DataFileName":"241007_PSPSP_5%_01_30kV_YEAST-9__180cm_recoat-0.raw","ResultFileName":"241007_PSPSP_5%_…		48.315		SGETAKGNYPINAVTT
High	SLVVQEQGSFQHILRLLNTNVDGNIKIVY	1	3338.8	n/a	High		15.38		10.52	182.678	3338.79	35.7143	{"EntryDescription":"40S ribosomal protein S18-A","HitHash":{"$type":"Proteinaceous.Thermo.Discoverer.TDL.DiscovererHitHash, Proteinaceous.Thermo.Discoverer","ScoreForDecoy":15.383329363187659,"ChemicalProteoformId":5115,"BiologicalProteoformId":5115,"IsoformId":5115,"EntryId":5115,"IsCharacterized":true,"DataFileName":"241007_PSPSP_5%_01_30kV_YEAST-9__180cm_recoat-0.raw","ResultFileName":"241007…		48.4467	N-Term(alpha-amino acetylated residue)	[MOD:01458]-SLVVQEQGSFQHILRLLNTNVDGNIKIVY
High	SKPEVKEAVESADLILSVGALLSDFNTG	1	2888.5	n/a	High		16.38		11.51	138.456	2888.5	33.3333	{"EntryDescription":"Pyruvate decarboxylase isozyme 1","HitHash":{"$type":"Proteinaceous.Thermo.Discoverer.TDL.DiscovererHitHash, Proteinaceous.Thermo.Discoverer","ScoreForDecoy":16.379778912580427,"ChemicalProteoformId":5521,"BiologicalProteoformId":5521,"IsoformId":5521,"EntryId":5521,"IsCharacterized":true,"DataFileName":"241007_PSPSP_5%_01_30kV_YEAST-9__180cm_recoat-0.raw","ResultFileName":"2…		48.6272		SKPEVKEAVESADLILSVGALLSDFNTG
High	LLRDNLTLWTSDMSESGQAEDQQQQQQHQQQQPPAAAEGEAPK	1	4816.24	n/a	High		82.07		77.21	691.783	4816.23	61.9048	(content is truncated) {"EntryDescription":"Protein BMH1","HitHash":{"$type":"Proteinaceous.Thermo.Discoverer.TDL.DiscovererHitHash, Proteinaceous.Thermo.Discoverer","ScoreForDecoy":82.07385648986002,"ChemicalProteoformId":4952,"BiologicalProteoformId":4952,"IsoformId":4952,"EntryId":4952,"IsCharacterized":true,"DataFileName":"241007_PSPSP_5%_01_30kV_YEAST-9__180cm_recoat-0.raw","ResultFileName":…		48.6272		LLRDNLTLWTSDMSESGQAEDQQQQQQHQQQQPPAAAEGEAPK
High	SRPQVTVHSLTGEATANALPLPAVFSAPIRPDIVHTVFTS	1	4238.25	n/a	High		42.24		37.37	325.728	4238.25	43.5897	(content is truncated) {"EntryDescription":"60S ribosomal protein L4-A","HitHash":{"$type":"Proteinaceous.Thermo.Discoverer.TDL.DiscovererHitHash, Proteinaceous.Thermo.Discoverer","ScoreForDecoy":42.240297804956732,"ChemicalProteoformId":5732,"BiologicalProteoformId":5732,"IsoformId":5732,"EntryId":5732,"IsCharacterized":true,"DataFileName":"241007_PSPSP_5%_01_30kV_YEAST-9__180cm_recoat-0.raw","R…		48.8089	N-Term(alpha-amino acetylated residue)	[MOD:01458]-SRPQVTVHSLTGEATANALPLPAVFSAPIRPDIVHTVFTS
High	SAKGLQTVVVEEDA	1	1444.74	n/a	High		34.95		30.08	529.633	1444.74	76.9231	{"EntryDescription":"60S ribosomal protein L31-A","HitHash":{"$type":"Proteinaceous.Thermo.Discoverer.TDL.DiscovererHitHash, Proteinaceous.Thermo.Discoverer","ScoreForDecoy":34.9505476425655,"ChemicalProteoformId":6335,"BiologicalProteoformId":6335,"IsoformId":6335,"EntryId":6335,"IsCharacterized":true,"DataFileName":"241007_PSPSP_5%_01_30kV_YEAST-9__180cm_recoat-0.raw","ResultFileName":"241007_P…		48.8543		SAKGLQTVVVEEDA
High	KVVITAPSSTAPMF	1	1447.77	n/a	High		18.33		13.46	306.606	1447.77	38.4615	{"EntryDescription":"Glyceraldehyde-3-phosphate dehydrogenase 2","HitHash":{"$type":"Proteinaceous.Thermo.Discoverer.TDL.DiscovererHitHash, Proteinaceous.Thermo.Discoverer","ScoreForDecoy":18.328579665221167,"ChemicalProteoformId":7164,"BiologicalProteoformId":7164,"IsoformId":7164,"EntryId":7164,"IsCharacterized":true,"DataFileName":"241007_PSPSP_5%_01_30kV_YEAST-9__180cm_recoat-0.raw","ResultFi…		48.8543		KVVITAPSSTAPMF
Medium	SGGWSSFPSGIGSEMIEITPFYHTMALAIKEALAGNDDEIITTT	1	4657.22	n/a	High		9.87		5.01	18.0759	4657.25	16.2791	{"EntryDescription":"Uncharacterized vacuolar membrane protein YGR125W","HitHash":{"$type":"Proteinaceous.Thermo.Discoverer.TDL.DiscovererHitHash, Proteinaceous.Thermo.Discoverer","ScoreForDecoy":9.8744338572679453,"ChemicalProteoformId":7100,"BiologicalProteoformId":7100,"IsoformId":7100,"EntryId":7100,"IsCharacterized":true,"DataFileName":"241007_PSPSP_5%_01_30kV_YEAST-9__180cm_recoat-0.raw","R…		48.9446		SGGWSSFPSGIGSEMIEITPFYHTMALAIKEALAGNDDEIITTT
High	SEGITDIEESQIQTNYDKVVYKFDDMELDENLLRGVFGYGFEEPSAIQQRAIMPIIEGHDVLAQAQSGTGKTGTFSIA	1	8651.2	n/a	High		92.23		87.37	531.019	8651.19	50.6494	(content is truncated) {"EntryDescription":"ATP-dependent RNA helicase eIF4A","HitHash":{"$type":"Proteinaceous.Thermo.Discoverer.TDL.DiscovererHitHash, Proteinaceous.Thermo.Discoverer","ScoreForDecoy":92.234582074994918,"ChemicalProteoformId":5111,"BiologicalProteoformId":5111,"IsoformId":5111,"EntryId":5111,"IsCharacterized":true,"DataFileName":"241007_PSPSP_5%_01_30kV_YEAST-9__180cm_recoat-0.r…		49.1257	N-Term(alpha-amino acetylated residue)	[MOD:01458]-SEGITDIEESQIQTNYDKVVYKFDDMELDENLLRGVFGYGFEEPSAIQQRAIMPIIEGHDVLAQAQSGTGKTGTFSIA
High	GLNPVRIVNDVTAA	1	1437.79	n/a	High		18.7		13.83	303.718	1437.79	61.5385	{"EntryDescription":"Heat shock protein homolog SSE1","HitHash":{"$type":"Proteinaceous.Thermo.Discoverer.TDL.DiscovererHitHash, Proteinaceous.Thermo.Discoverer","ScoreForDecoy":18.699346265918855,"ChemicalProteoformId":5526,"BiologicalProteoformId":5526,"IsoformId":5526,"EntryId":5526,"IsCharacterized":true,"DataFileName":"241007_PSPSP_5%_01_30kV_YEAST-9__180cm_recoat-0.raw","ResultFileName":"24…		49.171		GLNPVRIVNDVTAA
High	SQTREDSVYLAK	1	1437.71	n/a	High		11.62		6.75	123.08	1437.71	45.4545	{"EntryDescription":"Protein BMH2","HitHash":{"$type":"Proteinaceous.Thermo.Discoverer.TDL.DiscovererHitHash, Proteinaceous.Thermo.Discoverer","ScoreForDecoy":11.620938175304111,"ChemicalProteoformId":6972,"BiologicalProteoformId":6972,"IsoformId":6972,"EntryId":6972,"IsCharacterized":true,"DataFileName":"241007_PSPSP_5%_01_30kV_YEAST-9__180cm_recoat-0.raw","ResultFileName":"241007_PSPSP_5%_01_30…		49.171	N-Term(alpha-amino acetylated residue)	[MOD:01458]-SQTREDSVYLAK
High	QEFMIAPTGAKTF	1	1439.71	n/a	High		16.29		11.42	259.938	1439.71	58.3333	{"EntryDescription":"Enolase 1","HitHash":{"$type":"Proteinaceous.Thermo.Discoverer.TDL.DiscovererHitHash, Proteinaceous.Thermo.Discoverer","ScoreForDecoy":16.286492727780587,"ChemicalProteoformId":5638,"BiologicalProteoformId":5638,"IsoformId":5638,"EntryId":5638,"IsCharacterized":true,"DataFileName":"241007_PSPSP_5%_01_30kV_YEAST-9__180cm_recoat-0.raw","ResultFileName":"241007_PSPSP_5%_01_30kV_…		49.171		QEFMIAPTGAKTF
High	FVAIGNTYGFLTPNLWAEQPLPVSPLDIYSDEASAQKKRF	2	4482.29	n/a	High		74.7		69.84	656.797	4482.28	66.6667	(content is truncated) {"EntryDescription":"40S ribosomal protein S2","HitHash":{"$type":"Proteinaceous.Thermo.Discoverer.TDL.DiscovererHitHash, Proteinaceous.Thermo.Discoverer","ScoreForDecoy":74.703333874180629,"ChemicalProteoformId":5613,"BiologicalProteoformId":5613,"IsoformId":5613,"EntryId":5613,"IsCharacterized":true,"DataFileName":"241007_PSPSP_5%_01_30kV_YEAST-9__180cm_recoat-0.raw","Res…		49.2619		FVAIGNTYGFLTPNLWAEQPLPVSPLDIYSDEASAQKKRF
Medium	FVRFVENQHFVEKVDTIYNGYNESL	1	3046.48	n/a	High		10.37		5.51	3.88875	3046.48	25	{"EntryDescription":"Histone deacetylase complex subunit CTI6","HitHash":{"$type":"Proteinaceous.Thermo.Discoverer.TDL.DiscovererHitHash, Proteinaceous.Thermo.Discoverer","ScoreForDecoy":10.371501632214674,"ChemicalProteoformId":5224,"BiologicalProteoformId":5224,"IsoformId":5224,"EntryId":5224,"IsCharacterized":true,"DataFileName":"241007_PSPSP_5%_01_30kV_YEAST-9__180cm_recoat-0.raw","ResultFile…		49.3523		FVRFVENQHFVEKVDTIYNGYNESL
High	QTPIDMSLKPNDAESEKEVIDTIL	1	2685.34	n/a	High		14.5		9.64	101.917	2685.34	34.7826	{"EntryDescription":"Pyruvate decarboxylase isozyme 1","HitHash":{"$type":"Proteinaceous.Thermo.Discoverer.TDL.DiscovererHitHash, Proteinaceous.Thermo.Discoverer","ScoreForDecoy":14.502427374609313,"ChemicalProteoformId":5407,"BiologicalProteoformId":5407,"IsoformId":5407,"EntryId":5407,"IsCharacterized":true,"DataFileName":"241007_PSPSP_5%_01_30kV_YEAST-9__180cm_recoat-0.raw","ResultFileName":"2…		49.3974		QTPIDMSLKPNDAESEKEVIDTIL
High	NMDGDTKDDVKAPEGELGDSLQTAFDEGKDLMVTIISA	1	4024.88	n/a	High		18.17		13.31	274.521	4024.87	18.9189	{"EntryDescription":"Eukaryotic translation initiation factor 5A-1","HitHash":{"$type":"Proteinaceous.Thermo.Discoverer.TDL.DiscovererHitHash, Proteinaceous.Thermo.Discoverer","ScoreForDecoy":18.1713960747394,"ChemicalProteoformId":4199,"BiologicalProteoformId":4199,"IsoformId":4199,"EntryId":4199,"IsCharacterized":true,"DataFileName":"241007_PSPSP_5%_01_30kV_YEAST-9__180cm_recoat-0.raw","ResultF…		49.4426		NMDGDTKDDVKAPEGELGDSLQTAFDEGKDLMVTIISA
High	SKVAYPITSKLYGGADGSGAADYDDEDEDDDGDYFEHDEL	1	4343.79	n/a	High		14.41		9.54	136.773	4343.79	25.641	(content is truncated) {"EntryDescription":"Endoplasmic reticulum chaperone BiP","HitHash":{"$type":"Proteinaceous.Thermo.Discoverer.TDL.DiscovererHitHash, Proteinaceous.Thermo.Discoverer","ScoreForDecoy":14.408486758846317,"ChemicalProteoformId":6698,"BiologicalProteoformId":6698,"IsoformId":6698,"EntryId":6698,"IsCharacterized":true,"DataFileName":"241007_PSPSP_5%_01_30kV_YEAST-9__180cm_recoat-…		49.4881		SKVAYPITSKLYGGADGSGAADYDDEDEDDDGDYFEHDEL
High	ASTDFSKIETLKQLNASLADKSYIEGTAVSQADVTVFKAF	1	4335.22	n/a	High		48.5		43.64	94.9157	4335.21	56.4103	(content is truncated) {"EntryDescription":"Elongation factor 1-beta","HitHash":{"$type":"Proteinaceous.Thermo.Discoverer.TDL.DiscovererHitHash, Proteinaceous.Thermo.Discoverer","ScoreForDecoy":48.502738004415029,"ChemicalProteoformId":4402,"BiologicalProteoformId":4402,"IsoformId":4402,"EntryId":4402,"IsCharacterized":true,"DataFileName":"241007_PSPSP_5%_01_30kV_YEAST-9__180cm_recoat-0.raw","Res…		49.4881	N-Term(alpha-amino acetylated residue)	[MOD:01458]-ASTDFSKIETLKQLNASLADKSYIEGTAVSQADVTVFKAF
High	DFLGDSNSSIFDAAAGIQLSPKFVKLVSWYDNEYGYSTR	1	4360.1	n/a	High		64.11		59.25	689.538	4360.09	71.0526	(content is truncated) {"EntryDescription":"Glyceraldehyde-3-phosphate dehydrogenase 2","HitHash":{"$type":"Proteinaceous.Thermo.Discoverer.TDL.DiscovererHitHash, Proteinaceous.Thermo.Discoverer","ScoreForDecoy":64.114752921644467,"ChemicalProteoformId":6028,"BiologicalProteoformId":6028,"IsoformId":6028,"EntryId":6028,"IsCharacterized":true,"DataFileName":"241007_PSPSP_5%_01_30kV_YEAST-9__180cm_…		49.5783		DFLGDSNSSIFDAAAGIQLSPKFVKLVSWYDNEYGYSTR
High	NTNVDGNIKIVYA	1	1419.74	n/a	High		30.29		25.43	316.288	1419.73	75	{"EntryDescription":"40S ribosomal protein S18-A","HitHash":{"$type":"Proteinaceous.Thermo.Discoverer.TDL.DiscovererHitHash, Proteinaceous.Thermo.Discoverer","ScoreForDecoy":30.294174862144413,"ChemicalProteoformId":5245,"BiologicalProteoformId":5245,"IsoformId":5245,"EntryId":5245,"IsCharacterized":true,"DataFileName":"241007_PSPSP_5%_01_30kV_YEAST-9__180cm_recoat-0.raw","ResultFileName":"241007…		49.624		NTNVDGNIKIVYA
High	KDNGFDQLPVLTEDGKLSGLVTLS	1	2545.33	n/a	High		18.08		13.21	143.566	2545.32	43.4783	{"EntryDescription":"Cystathionine beta-synthase","HitHash":{"$type":"Proteinaceous.Thermo.Discoverer.TDL.DiscovererHitHash, Proteinaceous.Thermo.Discoverer","ScoreForDecoy":18.078960687297492,"ChemicalProteoformId":6251,"BiologicalProteoformId":6251,"IsoformId":6251,"EntryId":6251,"IsCharacterized":true,"DataFileName":"241007_PSPSP_5%_01_30kV_YEAST-9__180cm_recoat-0.raw","ResultFileName":"241007…		49.7559		KDNGFDQLPVLTEDGKLSGLVTLS
High	QIGTLSESIKAAQDSFAANWGVMVSHRSGETEDTFIADLVVG	1	4436.16	n/a	High		48.08		43.21	508.38	4436.15	53.6585	(content is truncated) {"EntryDescription":"Enolase 2","HitHash":{"$type":"Proteinaceous.Thermo.Discoverer.TDL.DiscovererHitHash, Proteinaceous.Thermo.Discoverer","ScoreForDecoy":48.080562423166022,"ChemicalProteoformId":4886,"BiologicalProteoformId":4886,"IsoformId":4886,"EntryId":4886,"IsCharacterized":true,"DataFileName":"241007_PSPSP_5%_01_30kV_YEAST-9__180cm_recoat-0.raw","ResultFileName":"2…		49.8011		QIGTLSESIKAAQDSFAANWGVMVSHRSGETEDTFIADLVVG
High	KLLTTIADAAKGYKPVAVPARTPANAAVPASTPLKQEWMWNQLGNFLQEGDVVIAETGTSAFGINQTTFPNNTYGIS	1	8160.17	n/a	High		80.26		75.4	668.711	8160.17	61.8421	(content is truncated) {"EntryDescription":"Pyruvate decarboxylase isozyme 1","HitHash":{"$type":"Proteinaceous.Thermo.Discoverer.TDL.DiscovererHitHash, Proteinaceous.Thermo.Discoverer","ScoreForDecoy":80.262391906409491,"ChemicalProteoformId":5645,"BiologicalProteoformId":5645,"IsoformId":5645,"EntryId":5645,"IsCharacterized":true,"DataFileName":"241007_PSPSP_5%_01_30kV_YEAST-9__180cm_recoat-0.r…		49.8916		KLLTTIADAAKGYKPVAVPARTPANAAVPASTPLKQEWMWNQLGNFLQEGDVVIAETGTSAFGINQTTFPNNTYGIS
High	QIGTLSESIKAAQDSFAAGWGVMVSHRSGETEDTFIADLVVG	1	4379.14	n/a	High		21.88		17.02	161.885	4379.13	31.7073	{"EntryDescription":"Enolase 1","HitHash":{"$type":"Proteinaceous.Thermo.Discoverer.TDL.DiscovererHitHash, Proteinaceous.Thermo.Discoverer","ScoreForDecoy":21.883176193098478,"ChemicalProteoformId":3921,"BiologicalProteoformId":3921,"IsoformId":3921,"EntryId":3921,"IsCharacterized":true,"DataFileName":"241007_PSPSP_5%_01_30kV_YEAST-9__180cm_recoat-0.raw","ResultFileName":"241007_PSPSP_5%_01_30kV_…		49.9369		QIGTLSESIKAAQDSFAAGWGVMVSHRSGETEDTFIADLVVG
High	ASTDFSKIETLKQLNASLADKSYIEGTAVSQADVTVFKA	1	4188.15	n/a	High		66.42		61.56	490.452	4188.14	71.0526	(content is truncated) {"EntryDescription":"Elongation factor 1-beta","HitHash":{"$type":"Proteinaceous.Thermo.Discoverer.TDL.DiscovererHitHash, Proteinaceous.Thermo.Discoverer","ScoreForDecoy":66.422377719361961,"ChemicalProteoformId":5131,"BiologicalProteoformId":5131,"IsoformId":5131,"EntryId":5131,"IsCharacterized":true,"DataFileName":"241007_PSPSP_5%_01_30kV_YEAST-9__180cm_recoat-0.raw","Res…		49.9819	N-Term(alpha-amino acetylated residue)	[MOD:01458]-ASTDFSKIETLKQLNASLADKSYIEGTAVSQADVTVFKA
High	AAMDQWLEMEIGITGGEEDGVNNENADKEDLYTKPEQVYNVYKALHPISPNFSIA	1	6152.89	n/a	High		41		36.13	892.056	6152.88	29.6296	{"EntryDescription":"Fructose-bisphosphate aldolase","HitHash":{"$type":"Proteinaceous.Thermo.Discoverer.TDL.DiscovererHitHash, Proteinaceous.Thermo.Discoverer","ScoreForDecoy":40.999668470178428,"ChemicalProteoformId":6301,"BiologicalProteoformId":6301,"IsoformId":6301,"EntryId":6301,"IsCharacterized":true,"DataFileName":"241007_PSPSP_5%_01_30kV_YEAST-9__180cm_recoat-0.raw","ResultFileName":"241…		50.0728		AAMDQWLEMEIGITGGEEDGVNNENADKEDLYTKPEQVYNVYKALHPISPNFSIA
High	GFSTGIIKLWDARAAEAATTDLTYRQNGEDPIQNEIANFYHAGGDSVVDVQFSAT	1	5929.85	n/a	High		80.94		76.08	726.763	5929.84	59.2593	(content is truncated) {"EntryDescription":"Transcriptional modulator WTM1","HitHash":{"$type":"Proteinaceous.Thermo.Discoverer.TDL.DiscovererHitHash, Proteinaceous.Thermo.Discoverer","ScoreForDecoy":80.944483906670115,"ChemicalProteoformId":5587,"BiologicalProteoformId":5587,"IsoformId":5587,"EntryId":5587,"IsCharacterized":true,"DataFileName":"241007_PSPSP_5%_01_30kV_YEAST-9__180cm_recoat-0.raw…		50.1182		GFSTGIIKLWDARAAEAATTDLTYRQNGEDPIQNEIANFYHAGGDSVVDVQFSAT
High	YVTQRPVYLGLPANLVDLNVPAKLLQTPIDMSLKPNDAESEKEVIDTILA	1	5503.95	n/a	High		75.81		70.94	492.165	5503.95	73.4694	(content is truncated) {"EntryDescription":"Pyruvate decarboxylase isozyme 1","HitHash":{"$type":"Proteinaceous.Thermo.Discoverer.TDL.DiscovererHitHash, Proteinaceous.Thermo.Discoverer","ScoreForDecoy":75.805786401746616,"ChemicalProteoformId":4205,"BiologicalProteoformId":4205,"IsoformId":4205,"EntryId":4205,"IsCharacterized":true,"DataFileName":"241007_PSPSP_5%_01_30kV_YEAST-9__180cm_recoat-0.r…		50.1636		YVTQRPVYLGLPANLVDLNVPAKLLQTPIDMSLKPNDAESEKEVIDTILA
High	SASIPETMKAVVIENGKAVVKQDIPIPELEEGFVLIK	1	4033.21	n/a	High		68.68		63.81	585.221	4033.2	83.3333	(content is truncated) {"EntryDescription":"Uncharacterized protein YNL134C","HitHash":{"$type":"Proteinaceous.Thermo.Discoverer.TDL.DiscovererHitHash, Proteinaceous.Thermo.Discoverer","ScoreForDecoy":68.6809070515483,"ChemicalProteoformId":6146,"BiologicalProteoformId":6146,"IsoformId":6146,"EntryId":6146,"IsCharacterized":true,"DataFileName":"241007_PSPSP_5%_01_30kV_YEAST-9__180cm_recoat-0.raw"…		50.209	N-Term(alpha-amino acetylated residue)	[MOD:01458]-SASIPETMKAVVIENGKAVVKQDIPIPELEEGFVLIK
High	NFVYVSGQIPYTPDNKPVQGSISEKAEQVFQNVKNILAESNSSLDNIVKVN	1	5620.87	n/a	High		40.01		35.15	323.347	5620.86	38	(content is truncated) {"EntryDescription":"Protein MMF1, mitochondrial","HitHash":{"$type":"Proteinaceous.Thermo.Discoverer.TDL.DiscovererHitHash, Proteinaceous.Thermo.Discoverer","ScoreForDecoy":40.012453330890672,"ChemicalProteoformId":4305,"BiologicalProteoformId":4305,"IsoformId":4305,"EntryId":4305,"IsCharacterized":true,"DataFileName":"241007_PSPSP_5%_01_30kV_YEAST-9__180cm_recoat-0.raw","…		50.2545		NFVYVSGQIPYTPDNKPVQGSISEKAEQVFQNVKNILAESNSSLDNIVKVN
High	YVTQRPVYLGLPANLVDLNVPAKLLQTPIDMSLKPNDAESEKEVIDTILAL	1	5617.04	n/a	High		26.06		21.2	242.498	5617.03	32	(content is truncated) {"EntryDescription":"Pyruvate decarboxylase isozyme 1","HitHash":{"$type":"Proteinaceous.Thermo.Discoverer.TDL.DiscovererHitHash, Proteinaceous.Thermo.Discoverer","ScoreForDecoy":26.06447326975918,"ChemicalProteoformId":6704,"BiologicalProteoformId":6704,"IsoformId":6704,"EntryId":6704,"IsCharacterized":true,"DataFileName":"241007_PSPSP_5%_01_30kV_YEAST-9__180cm_recoat-0.ra…		50.2545		YVTQRPVYLGLPANLVDLNVPAKLLQTPIDMSLKPNDAESEKEVIDTILAL
High	SQVYFDVEADGQPIGRVVFKLYNDIVPKTAENFRAL	1	4140.13	n/a	High		80.21		75.35	666.686	4140.13	82.8571	(content is truncated) {"EntryDescription":"Peptidyl-prolyl cis-trans isomerase","HitHash":{"$type":"Proteinaceous.Thermo.Discoverer.TDL.DiscovererHitHash, Proteinaceous.Thermo.Discoverer","ScoreForDecoy":80.213402006138878,"ChemicalProteoformId":5920,"BiologicalProteoformId":5920,"IsoformId":5920,"EntryId":5920,"IsCharacterized":true,"DataFileName":"241007_PSPSP_5%_01_30kV_YEAST-9__180cm_recoat-…		50.3434	N-Term(alpha-amino acetylated residue)	[MOD:01458]-SQVYFDVEADGQPIGRVVFKLYNDIVPKTAENFRAL
High	YVTQRPVYLGLPANLVDLNVPAKLLQTPIDMSLKPNDAESEKEVIDTIL	1	5432.92	n/a	High		70.82		65.95	493.71	5432.91	66.6667	(content is truncated) {"EntryDescription":"Pyruvate decarboxylase isozyme 1","HitHash":{"$type":"Proteinaceous.Thermo.Discoverer.TDL.DiscovererHitHash, Proteinaceous.Thermo.Discoverer","ScoreForDecoy":70.815600135999475,"ChemicalProteoformId":5040,"BiologicalProteoformId":5040,"IsoformId":5040,"EntryId":5040,"IsCharacterized":true,"DataFileName":"241007_PSPSP_5%_01_30kV_YEAST-9__180cm_recoat-0.r…		50.3877		YVTQRPVYLGLPANLVDLNVPAKLLQTPIDMSLKPNDAESEKEVIDTIL
High	TASPDGTLIASAGKDGEIMLWNLAAKKAMYTLSAQDEVFSL	1	4313.16	n/a	High		36.73		31.86	315.203	4313.16	42.5	(content is truncated) {"EntryDescription":"Guanine nucleotide-binding protein subunit beta-like protein","HitHash":{"$type":"Proteinaceous.Thermo.Discoverer.TDL.DiscovererHitHash, Proteinaceous.Thermo.Discoverer","ScoreForDecoy":36.728010888882956,"ChemicalProteoformId":3804,"BiologicalProteoformId":3804,"IsoformId":3804,"EntryId":3804,"IsCharacterized":true,"DataFileName":"241007_PSPSP_5%_01_30…		50.4328		TASPDGTLIASAGKDGEIMLWNLAAKKAMYTLSAQDEVFSL
High	TEELQTSSMKLFEQLYKNDSNNNNNNNGNNAESGETKQ	2	4303.92	n/a	High		48.68		43.82	441.383	4303.91	62.1622	(content is truncated) {"EntryDescription":"Import motor subunit, mitochondrial","HitHash":{"$type":"Proteinaceous.Thermo.Discoverer.TDL.DiscovererHitHash, Proteinaceous.Thermo.Discoverer","ScoreForDecoy":48.68264828271645,"ChemicalProteoformId":5261,"BiologicalProteoformId":5261,"IsoformId":5261,"EntryId":5261,"IsCharacterized":true,"DataFileName":"241007_PSPSP_5%_01_30kV_YEAST-9__180cm_recoat-0…		50.5229		TEELQTSSMKLFEQLYKNDSNNNNNNNGNNAESGETKQ
High	NNGNKIPAIAIIGTGTRWYKNEETDATFSNSLVEQIVYA	1	4297.17	n/a	High		41.92		37.05	414.194	4297.16	57.8947	(content is truncated) {"EntryDescription":"NADPH-dependent alpha-keto amide reductase","HitHash":{"$type":"Proteinaceous.Thermo.Discoverer.TDL.DiscovererHitHash, Proteinaceous.Thermo.Discoverer","ScoreForDecoy":41.915255282951911,"ChemicalProteoformId":6948,"BiologicalProteoformId":6948,"IsoformId":6948,"EntryId":6948,"IsCharacterized":true,"DataFileName":"241007_PSPSP_5%_01_30kV_YEAST-9__180cm_…		50.5229		NNGNKIPAIAIIGTGTRWYKNEETDATFSNSLVEQIVYA
High	GLKLPLSVINVS	1	1238.76	n/a	High		23.96		19.09	220.926	1238.76	63.6364	{"EntryDescription":"40S ribosomal protein S17-A","HitHash":{"$type":"Proteinaceous.Thermo.Discoverer.TDL.DiscovererHitHash, Proteinaceous.Thermo.Discoverer","ScoreForDecoy":23.960895077911097,"ChemicalProteoformId":6418,"BiologicalProteoformId":6418,"IsoformId":6418,"EntryId":6418,"IsCharacterized":true,"DataFileName":"241007_PSPSP_5%_01_30kV_YEAST-9__180cm_recoat-0.raw","ResultFileName":"241007…		50.6136		GLKLPLSVINVS
Medium	SESIKAAQDSFAANWGVMVSHRSGETEDTFIADLVVGL	1	4036.95	n/a	High		10.64		5.77	38.4116	4036.94	13.5135	{"EntryDescription":"Enolase 2","HitHash":{"$type":"Proteinaceous.Thermo.Discoverer.TDL.DiscovererHitHash, Proteinaceous.Thermo.Discoverer","ScoreForDecoy":10.638131115286097,"ChemicalProteoformId":4798,"BiologicalProteoformId":4798,"IsoformId":4798,"EntryId":4798,"IsCharacterized":true,"DataFileName":"241007_PSPSP_5%_01_30kV_YEAST-9__180cm_recoat-0.raw","ResultFileName":"241007_PSPSP_5%_01_30kV_…		50.6588		SESIKAAQDSFAANWGVMVSHRSGETEDTFIADLVVGL
High	SQVYFDVEADGQPIGRVVFKLYNDIVPKTAENFRA	1	4027.05	n/a	High		68.48		63.62	484.683	4027.04	79.4118	(content is truncated) {"EntryDescription":"Peptidyl-prolyl cis-trans isomerase","HitHash":{"$type":"Proteinaceous.Thermo.Discoverer.TDL.DiscovererHitHash, Proteinaceous.Thermo.Discoverer","ScoreForDecoy":68.481333645648974,"ChemicalProteoformId":4181,"BiologicalProteoformId":4181,"IsoformId":4181,"EntryId":4181,"IsCharacterized":true,"DataFileName":"241007_PSPSP_5%_01_30kV_YEAST-9__180cm_recoat-…		50.6588	N-Term(alpha-amino acetylated residue)	[MOD:01458]-SQVYFDVEADGQPIGRVVFKLYNDIVPKTAENFRA
High	AEGKLKGVLGYTEDAVVSSDFLGDSHSSIFDASAGIQ	1	3769.83	n/a	High		33.86		29	439.356	3769.83	38.8889	{"EntryDescription":"Glyceraldehyde-3-phosphate dehydrogenase 3","HitHash":{"$type":"Proteinaceous.Thermo.Discoverer.TDL.DiscovererHitHash, Proteinaceous.Thermo.Discoverer","ScoreForDecoy":33.862421805075648,"ChemicalProteoformId":6700,"BiologicalProteoformId":6700,"IsoformId":6700,"EntryId":6700,"IsCharacterized":true,"DataFileName":"241007_PSPSP_5%_01_30kV_YEAST-9__180cm_recoat-0.raw","ResultFi…		50.7455		AEGKLKGVLGYTEDAVVSSDFLGDSHSSIFDASAGIQ
High	SESIKAAQDSFAAGWGVMVSHRSGETEDTFIADLVVGL	1	3979.93	n/a	High		27.3		22.44	366.905	3979.92	35.1351	{"EntryDescription":"Enolase 1","HitHash":{"$type":"Proteinaceous.Thermo.Discoverer.TDL.DiscovererHitHash, Proteinaceous.Thermo.Discoverer","ScoreForDecoy":27.30227709068275,"ChemicalProteoformId":6844,"BiologicalProteoformId":6844,"IsoformId":6844,"EntryId":6844,"IsCharacterized":true,"DataFileName":"241007_PSPSP_5%_01_30kV_YEAST-9__180cm_recoat-0.raw","ResultFileName":"241007_PSPSP_5%_01_30kV_Y…		50.7899		SESIKAAQDSFAAGWGVMVSHRSGETEDTFIADLVVGL
High	GVEVVLPVDFIIADAFSADANTKTVTDKEGIPAGWQGLDNGPESRKLFAAT	1	5329.71	n/a	High		27.93		23.07	296.964	5329.71	32	(content is truncated) {"EntryDescription":"Phosphoglycerate kinase","HitHash":{"$type":"Proteinaceous.Thermo.Discoverer.TDL.DiscovererHitHash, Proteinaceous.Thermo.Discoverer","ScoreForDecoy":27.933508173557339,"ChemicalProteoformId":6551,"BiologicalProteoformId":6551,"IsoformId":6551,"EntryId":6551,"IsCharacterized":true,"DataFileName":"241007_PSPSP_5%_01_30kV_YEAST-9__180cm_recoat-0.raw","Resu…		50.8347		GVEVVLPVDFIIADAFSADANTKTVTDKEGIPAGWQGLDNGPESRKLFAAT
High	SESIKAAQDSFAANWGVMVSHRSGETEDTFIADLVVG	1	3923.86	n/a	High		43.35		38.49	550.576	3923.86	47.2222	{"EntryDescription":"Enolase 2","HitHash":{"$type":"Proteinaceous.Thermo.Discoverer.TDL.DiscovererHitHash, Proteinaceous.Thermo.Discoverer","ScoreForDecoy":43.352165831775466,"ChemicalProteoformId":5648,"BiologicalProteoformId":5648,"IsoformId":5648,"EntryId":5648,"IsCharacterized":true,"DataFileName":"241007_PSPSP_5%_01_30kV_YEAST-9__180cm_recoat-0.raw","ResultFileName":"241007_PSPSP_5%_01_30kV_…		50.9247		SESIKAAQDSFAANWGVMVSHRSGETEDTFIADLVVG
High	SLDPQYLVDDLRPEFAGYSKAAEPHAVSLAWSADGQTLFAGYTDNVIRVW	1	5538.72	n/a	High		48.25		43.39	469.911	5538.71	42.8571	(content is truncated) {"EntryDescription":"Guanine nucleotide-binding protein subunit beta-like protein","HitHash":{"$type":"Proteinaceous.Thermo.Discoverer.TDL.DiscovererHitHash, Proteinaceous.Thermo.Discoverer","ScoreForDecoy":48.254201464507183,"ChemicalProteoformId":6476,"BiologicalProteoformId":6476,"IsoformId":6476,"EntryId":6476,"IsCharacterized":true,"DataFileName":"241007_PSPSP_5%_01_30…		50.97		SLDPQYLVDDLRPEFAGYSKAAEPHAVSLAWSADGQTLFAGYTDNVIRVW
High	SESIKAAQDSFAAGWGVMVSHRSGETEDTFIADLVVG	1	3866.84	n/a	High		22.14		17.27	184.723	3866.84	27.7778	{"EntryDescription":"Enolase 1","HitHash":{"$type":"Proteinaceous.Thermo.Discoverer.TDL.DiscovererHitHash, Proteinaceous.Thermo.Discoverer","ScoreForDecoy":22.135367586978731,"ChemicalProteoformId":4201,"BiologicalProteoformId":4201,"IsoformId":4201,"EntryId":4201,"IsCharacterized":true,"DataFileName":"241007_PSPSP_5%_01_30kV_YEAST-9__180cm_recoat-0.raw","ResultFileName":"241007_PSPSP_5%_01_30kV_…		51.0154		SESIKAAQDSFAAGWGVMVSHRSGETEDTFIADLVVG
High	SLDPQYLVDDLRPEFAGYSKAAEPHAVSLAWSADGQTLFAGYTDNVIRV	1	5352.64	n/a	High		49.81		44.95	459.425	5352.63	54.1667	(content is truncated) {"EntryDescription":"Guanine nucleotide-binding protein subunit beta-like protein","HitHash":{"$type":"Proteinaceous.Thermo.Discoverer.TDL.DiscovererHitHash, Proteinaceous.Thermo.Discoverer","ScoreForDecoy":49.813083973437109,"ChemicalProteoformId":7212,"BiologicalProteoformId":7212,"IsoformId":7212,"EntryId":7212,"IsCharacterized":true,"DataFileName":"241007_PSPSP_5%_01_30…		51.0599		SLDPQYLVDDLRPEFAGYSKAAEPHAVSLAWSADGQTLFAGYTDNVIRV
High	ITTLTPVSTKLAPPAAASYSQAMKANNFVYVSGQIPYTPDNKPVQGSISEKAEQVFQNVKNILAESNSSLDNIVKVN	1	8234.25	n/a	High		51.3		46.43	277.535	8234.25	36.8421	(content is truncated) {"EntryDescription":"Protein MMF1, mitochondrial","HitHash":{"$type":"Proteinaceous.Thermo.Discoverer.TDL.DiscovererHitHash, Proteinaceous.Thermo.Discoverer","ScoreForDecoy":51.2960689758247,"ChemicalProteoformId":5563,"BiologicalProteoformId":5563,"IsoformId":5563,"EntryId":5563,"IsCharacterized":true,"DataFileName":"241007_PSPSP_5%_01_30kV_YEAST-9__180cm_recoat-0.raw","Re…		51.1053		ITTLTPVSTKLAPPAAASYSQAMKANNFVYVSGQIPYTPDNKPVQGSISEKAEQVFQNVKNILAESNSSLDNIVKVN
High	GVEVVLPVDFIIADAFSADANTKTVTDKEGIPAGWQGLDNGPESRKLFAA	1	5228.67	n/a	High		28.32		23.45	246.997	5228.66	34.6939	(content is truncated) {"EntryDescription":"Phosphoglycerate kinase","HitHash":{"$type":"Proteinaceous.Thermo.Discoverer.TDL.DiscovererHitHash, Proteinaceous.Thermo.Discoverer","ScoreForDecoy":28.315635479947247,"ChemicalProteoformId":6919,"BiologicalProteoformId":6919,"IsoformId":6919,"EntryId":6919,"IsCharacterized":true,"DataFileName":"241007_PSPSP_5%_01_30kV_YEAST-9__180cm_recoat-0.raw","Resu…		51.1507		GVEVVLPVDFIIADAFSADANTKTVTDKEGIPAGWQGLDNGPESRKLFAA
High	SPPVYSDISRNINDLLNKDFYHATPAAFDVQTT	1	3708.81	n/a	High		46.72		41.86	357.186	3708.8	65.625	(content is truncated) {"EntryDescription":"Mitochondrial outer membrane protein porin 1","HitHash":{"$type":"Proteinaceous.Thermo.Discoverer.TDL.DiscovererHitHash, Proteinaceous.Thermo.Discoverer","ScoreForDecoy":46.721606182937315,"ChemicalProteoformId":7137,"BiologicalProteoformId":7137,"IsoformId":7137,"EntryId":7137,"IsCharacterized":true,"DataFileName":"241007_PSPSP_5%_01_30kV_YEAST-9__180c…		51.1961		SPPVYSDISRNINDLLNKDFYHATPAAFDVQTT
High	SEYPPLGRFAV	1	1234.63	n/a	High		26.28		21.41	395.593	1234.63	80	{"EntryDescription":"Elongation factor 1-alpha","HitHash":{"$type":"Proteinaceous.Thermo.Discoverer.TDL.DiscovererHitHash, Proteinaceous.Thermo.Discoverer","ScoreForDecoy":26.280229993739415,"ChemicalProteoformId":5222,"BiologicalProteoformId":5222,"IsoformId":5222,"EntryId":5222,"IsCharacterized":true,"DataFileName":"241007_PSPSP_5%_01_30kV_YEAST-9__180cm_recoat-0.raw","ResultFileName":"241007_P…		51.241		SEYPPLGRFAV
High	SGLRTVSASSGNGKSYDSIMKIL	1	2412.23	n/a	High		15.82		10.95	134.405	2412.23	45.4545	{"EntryDescription":"Ras-related protein SEC4","HitHash":{"$type":"Proteinaceous.Thermo.Discoverer.TDL.DiscovererHitHash, Proteinaceous.Thermo.Discoverer","ScoreForDecoy":15.820438832427493,"ChemicalProteoformId":4765,"BiologicalProteoformId":4765,"IsoformId":4765,"EntryId":4765,"IsCharacterized":true,"DataFileName":"241007_PSPSP_5%_01_30kV_YEAST-9__180cm_recoat-0.raw","ResultFileName":"241007_PS…		51.258	N-Term(alpha-amino acetylated residue)	[MOD:01458]-SGLRTVSASSGNGKSYDSIMKIL
High	SISIVGSYVGNRADTREALDFF	1	2416.2	n/a	High		10.2		5.33	87.7223	2416.2	33.3333	{"EntryDescription":"Alcohol dehydrogenase 1","HitHash":{"$type":"Proteinaceous.Thermo.Discoverer.TDL.DiscovererHitHash, Proteinaceous.Thermo.Discoverer","ScoreForDecoy":10.197302337076014,"ChemicalProteoformId":6340,"BiologicalProteoformId":6340,"IsoformId":6340,"EntryId":6340,"IsCharacterized":true,"DataFileName":"241007_PSPSP_5%_01_30kV_YEAST-9__180cm_recoat-0.raw","ResultFileName":"241007_PSP…		51.258		SISIVGSYVGNRADTREALDFF
High	GVEVVLPVDFIIADAFSADANTKTVTDKEGIPAGWQGLDNGPESRKLFA	1	5157.63	n/a	High		20.19		15.32	248.478	5157.62	22.9167	{"EntryDescription":"Phosphoglycerate kinase","HitHash":{"$type":"Proteinaceous.Thermo.Discoverer.TDL.DiscovererHitHash, Proteinaceous.Thermo.Discoverer","ScoreForDecoy":20.190313406910519,"ChemicalProteoformId":3904,"BiologicalProteoformId":3904,"IsoformId":3904,"EntryId":3904,"IsCharacterized":true,"DataFileName":"241007_PSPSP_5%_01_30kV_YEAST-9__180cm_recoat-0.raw","ResultFileName":"241007_PSP…		51.3017		GVEVVLPVDFIIADAFSADANTKTVTDKEGIPAGWQGLDNGPESRKLFA
High	SEVIEGNVKIDRISPGDGATFPKTGDLVTIH	1	3306.71	n/a	High		78.14		73.27	601.314	3306.71	80	(content is truncated) {"EntryDescription":"FK506-binding protein 1","HitHash":{"$type":"Proteinaceous.Thermo.Discoverer.TDL.DiscovererHitHash, Proteinaceous.Thermo.Discoverer","ScoreForDecoy":78.140218478832082,"ChemicalProteoformId":5854,"BiologicalProteoformId":5854,"IsoformId":5854,"EntryId":5854,"IsCharacterized":true,"DataFileName":"241007_PSPSP_5%_01_30kV_YEAST-9__180cm_recoat-0.raw","Resu…		51.3913	N-Term(alpha-amino acetylated residue)	[MOD:01458]-SEVIEGNVKIDRISPGDGATFPKTGDLVTIH
Medium	PLAKVINDAFGIEEGLMTTVHSMTATQKTVDGPSHKDWRGGRTASGN	1	4980.46	n/a	High		11.03		6.17	10.6281	4980.43	19.5652	{"EntryDescription":"Glyceraldehyde-3-phosphate dehydrogenase 2","HitHash":{"$type":"Proteinaceous.Thermo.Discoverer.TDL.DiscovererHitHash, Proteinaceous.Thermo.Discoverer","ScoreForDecoy":11.032976629780803,"ChemicalProteoformId":7059,"BiologicalProteoformId":7059,"IsoformId":7059,"EntryId":7059,"IsCharacterized":true,"DataFileName":"241007_PSPSP_5%_01_30kV_YEAST-9__180cm_recoat-0.raw","ResultFi…		51.4819		PLAKVINDAFGIEEGLMTTVHSMTATQKTVDGPSHKDWRGGRTASGN
High	PLAKVINDAFGIEEGLMTTVHSMTATQKTVDGPSHKDWRGGRTASGNI	1	5093.55	n/a	High		13.07		8.21	48.7348	5093.51	21.2766	{"EntryDescription":"Glyceraldehyde-3-phosphate dehydrogenase 2","HitHash":{"$type":"Proteinaceous.Thermo.Discoverer.TDL.DiscovererHitHash, Proteinaceous.Thermo.Discoverer","ScoreForDecoy":13.072690968009022,"ChemicalProteoformId":4839,"BiologicalProteoformId":4839,"IsoformId":4839,"EntryId":4839,"IsCharacterized":true,"DataFileName":"241007_PSPSP_5%_01_30kV_YEAST-9__180cm_recoat-0.raw","ResultFi…		51.525		PLAKVINDAFGIEEGLMTTVHSMTATQKTVDGPSHKDWRGGRTASGNI
High	DVHFVSNIDGTHIAETLKVVDPETTLF	1	2996.51	n/a	High		22.17		17.31	366.876	2996.51	34.6154	{"EntryDescription":"Glucose-6-phosphate isomerase","HitHash":{"$type":"Proteinaceous.Thermo.Discoverer.TDL.DiscovererHitHash, Proteinaceous.Thermo.Discoverer","ScoreForDecoy":22.173957623373965,"ChemicalProteoformId":5415,"BiologicalProteoformId":5415,"IsoformId":5415,"EntryId":5415,"IsCharacterized":true,"DataFileName":"241007_PSPSP_5%_01_30kV_YEAST-9__180cm_recoat-0.raw","ResultFileName":"2410…		51.7156		DVHFVSNIDGTHIAETLKVVDPETTLF
High	TSDDYVLRI	1	1080.55	n/a	High		22.41		17.54	464.337	1080.54	87.5	{"EntryDescription":"40S ribosomal protein S1-B","HitHash":{"$type":"Proteinaceous.Thermo.Discoverer.TDL.DiscovererHitHash, Proteinaceous.Thermo.Discoverer","ScoreForDecoy":22.406225700677268,"ChemicalProteoformId":7105,"BiologicalProteoformId":7105,"IsoformId":7105,"EntryId":7105,"IsCharacterized":true,"DataFileName":"241007_PSPSP_5%_01_30kV_YEAST-9__180cm_recoat-0.raw","ResultFileName":"241007_…		51.8485		TSDDYVLRI
High	SVGALLSDFNTGSFSYSYKTK	1	2271.11	n/a	High		24.84		19.98	228.372	2271.1	45	{"EntryDescription":"Pyruvate decarboxylase isozyme 1","HitHash":{"$type":"Proteinaceous.Thermo.Discoverer.TDL.DiscovererHitHash, Proteinaceous.Thermo.Discoverer","ScoreForDecoy":24.843712993967436,"ChemicalProteoformId":4482,"BiologicalProteoformId":4482,"IsoformId":4482,"EntryId":4482,"IsCharacterized":true,"DataFileName":"241007_PSPSP_5%_01_30kV_YEAST-9__180cm_recoat-0.raw","ResultFileName":"2…		51.8936		SVGALLSDFNTGSFSYSYKTK
High	QAFVELENSSPELKAELRPL	1	2269.2	n/a	High		14.51		9.64	72.9073	2269.19	47.3684	{"EntryDescription":"40S ribosomal protein S7-A","HitHash":{"$type":"Proteinaceous.Thermo.Discoverer.TDL.DiscovererHitHash, Proteinaceous.Thermo.Discoverer","ScoreForDecoy":14.510917018469598,"ChemicalProteoformId":6463,"BiologicalProteoformId":6463,"IsoformId":6463,"EntryId":6463,"IsCharacterized":true,"DataFileName":"241007_PSPSP_5%_01_30kV_YEAST-9__180cm_recoat-0.raw","ResultFileName":"241007_…		51.8936		QAFVELENSSPELKAELRPL
High	SSSTAVAALEAARDSKSPIILQTSNGGAAYFAGKGISNEGQNASIKGAIAAA	1	4991.56	n/a	High		62.78		57.91	452.456	4991.55	56.8627	(content is truncated) {"EntryDescription":"Fructose-bisphosphate aldolase","HitHash":{"$type":"Proteinaceous.Thermo.Discoverer.TDL.DiscovererHitHash, Proteinaceous.Thermo.Discoverer","ScoreForDecoy":62.776988038509138,"ChemicalProteoformId":5983,"BiologicalProteoformId":5983,"IsoformId":5983,"EntryId":5983,"IsCharacterized":true,"DataFileName":"241007_PSPSP_5%_01_30kV_YEAST-9__180cm_recoat-0.raw…		51.9355		SSSTAVAALEAARDSKSPIILQTSNGGAAYFAGKGISNEGQNASIKGAIAAA
High	ADNQPGVLIQVFEGERAKTKDNNLLGKFELSGIPPAPRGVPQIEVTFDVDSNGILNVS	1	6202.23	n/a	High		37.75		32.89	374.047	6202.23	28.0702	(content is truncated) {"EntryDescription":"Heat shock protein SSA1","HitHash":{"$type":"Proteinaceous.Thermo.Discoverer.TDL.DiscovererHitHash, Proteinaceous.Thermo.Discoverer","ScoreForDecoy":37.752407017806455,"ChemicalProteoformId":4796,"BiologicalProteoformId":4796,"IsoformId":4796,"EntryId":4796,"IsCharacterized":true,"DataFileName":"241007_PSPSP_5%_01_30kV_YEAST-9__180cm_recoat-0.raw","Resu…		51.9809		ADNQPGVLIQVFEGERAKTKDNNLLGKFELSGIPPAPRGVPQIEVTFDVDSNGILNVS
High	SSVQSKILSQAPSELELQVAKTFIDLESSSPELKADLRPLQIK	1	4764.58	n/a	High		94.43		89.56	631.896	4764.57	78.5714	(content is truncated) {"EntryDescription":"40S ribosomal protein S7-B","HitHash":{"$type":"Proteinaceous.Thermo.Discoverer.TDL.DiscovererHitHash, Proteinaceous.Thermo.Discoverer","ScoreForDecoy":94.427459145518469,"ChemicalProteoformId":5483,"BiologicalProteoformId":5483,"IsoformId":5483,"EntryId":5483,"IsCharacterized":true,"DataFileName":"241007_PSPSP_5%_01_30kV_YEAST-9__180cm_recoat-0.raw","R…		52.0265	N-Term(alpha-amino acetylated residue)	[MOD:01458]-SSVQSKILSQAPSELELQVAKTFIDLESSSPELKADLRPLQIK
High	SPPVYSDISRNINDLLNKDFYHATPAAFDVQ	1	3506.71	n/a	High		23.37		18.5	212.249	3506.71	30	{"EntryDescription":"Mitochondrial outer membrane protein porin 1","HitHash":{"$type":"Proteinaceous.Thermo.Discoverer.TDL.DiscovererHitHash, Proteinaceous.Thermo.Discoverer","ScoreForDecoy":23.371002484708093,"ChemicalProteoformId":4017,"BiologicalProteoformId":4017,"IsoformId":4017,"EntryId":4017,"IsCharacterized":true,"DataFileName":"241007_PSPSP_5%_01_30kV_YEAST-9__180cm_recoat-0.raw","Result…		52.0718		SPPVYSDISRNINDLLNKDFYHATPAAFDVQ
High	GVGELSALNGIAGSYAEHVGVLHVVGVPSISAQAK	1	3385.8	n/a	High		52.69		47.82	419.027	3385.8	64.7059	(content is truncated) {"EntryDescription":"Pyruvate decarboxylase isozyme 1","HitHash":{"$type":"Proteinaceous.Thermo.Discoverer.TDL.DiscovererHitHash, Proteinaceous.Thermo.Discoverer","ScoreForDecoy":52.6863852451012,"ChemicalProteoformId":7265,"BiologicalProteoformId":7265,"IsoformId":7265,"EntryId":7265,"IsCharacterized":true,"DataFileName":"241007_PSPSP_5%_01_30kV_YEAST-9__180cm_recoat-0.raw…		52.1627		GVGELSALNGIAGSYAEHVGVLHVVGVPSISAQAK
High	SRPIVISGPSGTGKSTLLKKLFAEYPDSFGFSVS	1	3613.9	n/a	High		53.8		48.93	555.32	3613.9	69.697	(content is truncated) {"EntryDescription":"Guanylate kinase","HitHash":{"$type":"Proteinaceous.Thermo.Discoverer.TDL.DiscovererHitHash, Proteinaceous.Thermo.Discoverer","ScoreForDecoy":53.798427861480818,"ChemicalProteoformId":6932,"BiologicalProteoformId":6932,"IsoformId":6932,"EntryId":6932,"IsCharacterized":true,"DataFileName":"241007_PSPSP_5%_01_30kV_YEAST-9__180cm_recoat-0.raw","ResultFileN…		52.2075	N-Term(alpha-amino acetylated residue)	[MOD:01458]-SRPIVISGPSGTGKSTLLKKLFAEYPDSFGFSVS
High	GIQIVADDLTVTNPARIATAIEKKAADALLL	1	3203.81	n/a	High		34.47		29.61	350.95	3203.81	40	{"EntryDescription":"Enolase 2","HitHash":{"$type":"Proteinaceous.Thermo.Discoverer.TDL.DiscovererHitHash, Proteinaceous.Thermo.Discoverer","ScoreForDecoy":34.472456967662971,"ChemicalProteoformId":3962,"BiologicalProteoformId":3962,"IsoformId":3962,"EntryId":3962,"IsCharacterized":true,"DataFileName":"241007_PSPSP_5%_01_30kV_YEAST-9__180cm_recoat-0.raw","ResultFileName":"241007_PSPSP_5%_01_30kV_…		52.252		GIQIVADDLTVTNPARIATAIEKKAADALLL
High	NITKVISAGRIIYVDDGVLSFQ	1	2407.31	n/a	High		23.29		18.42	181.538	2407.31	47.619	{"EntryDescription":"Pyruvate kinase 1","HitHash":{"$type":"Proteinaceous.Thermo.Discoverer.TDL.DiscovererHitHash, Proteinaceous.Thermo.Discoverer","ScoreForDecoy":23.285152255373827,"ChemicalProteoformId":4066,"BiologicalProteoformId":4066,"IsoformId":4066,"EntryId":4066,"IsCharacterized":true,"DataFileName":"241007_PSPSP_5%_01_30kV_YEAST-9__180cm_recoat-0.raw","ResultFileName":"241007_PSPSP_5%_…		52.252		NITKVISAGRIIYVDDGVLSFQ
High	NMDGDTKDDVKAPEGELGDSLQTAFDEGKDLMVTIISAMGEEAAISFKEAARTD	2	5731.67	n/a	High		153.08		148.22	1033.15	5731.66	86.7925	(content is truncated) {"EntryDescription":"Eukaryotic translation initiation factor 5A-1","HitHash":{"$type":"Proteinaceous.Thermo.Discoverer.TDL.DiscovererHitHash, Proteinaceous.Thermo.Discoverer","ScoreForDecoy":153.08297943255423,"ChemicalProteoformId":3848,"BiologicalProteoformId":3848,"IsoformId":3848,"EntryId":3848,"IsCharacterized":true,"DataFileName":"241007_PSPSP_5%_01_30kV_YEAST-9__180…		52.2962		NMDGDTKDDVKAPEGELGDSLQTAFDEGKDLMVTIISAMGEEAAISFKEAARTD
High	SEITLGKYLFERLKQVNVN	1	2292.25	n/a	High		41.26		36.4	431.201	2292.25	88.8889	{"EntryDescription":"Pyruvate decarboxylase isozyme 1","HitHash":{"$type":"Proteinaceous.Thermo.Discoverer.TDL.DiscovererHitHash, Proteinaceous.Thermo.Discoverer","ScoreForDecoy":41.264079095333571,"ChemicalProteoformId":5044,"BiologicalProteoformId":5044,"IsoformId":5044,"EntryId":5044,"IsCharacterized":true,"DataFileName":"241007_PSPSP_5%_01_30kV_YEAST-9__180cm_recoat-0.raw","ResultFileName":"2…		52.5056	N-Term(alpha-amino acetylated residue)	[MOD:01458]-SEITLGKYLFERLKQVNVN
High	TIVWNGPPGVFEFEKFAAGTK	1	2294.17	n/a	High		15.87		11	133.152	2294.17	25	{"EntryDescription":"Phosphoglycerate kinase","HitHash":{"$type":"Proteinaceous.Thermo.Discoverer.TDL.DiscovererHitHash, Proteinaceous.Thermo.Discoverer","ScoreForDecoy":15.869584353328378,"ChemicalProteoformId":4175,"BiologicalProteoformId":4175,"IsoformId":4175,"EntryId":4175,"IsCharacterized":true,"DataFileName":"241007_PSPSP_5%_01_30kV_YEAST-9__180cm_recoat-0.raw","ResultFileName":"241007_PSP…		52.5056		TIVWNGPPGVFEFEKFAAGTK
High	SEIQNKAETAAQDVQQKLEETKESLQNKGQEVKEQAEASID	1	4613.26	n/a	High		57.51		52.64	396.98	4613.25	70	(content is truncated) {"EntryDescription":"Protein ZEO1","HitHash":{"$type":"Proteinaceous.Thermo.Discoverer.TDL.DiscovererHitHash, Proteinaceous.Thermo.Discoverer","ScoreForDecoy":57.509455530910309,"ChemicalProteoformId":5398,"BiologicalProteoformId":5398,"IsoformId":5398,"EntryId":5398,"IsCharacterized":true,"DataFileName":"241007_PSPSP_5%_01_30kV_YEAST-9__180cm_recoat-0.raw","ResultFileName"…		52.6478	N-Term(alpha-amino acetylated residue)	[MOD:01458]-SEIQNKAETAAQDVQQKLEETKESLQNKGQEVKEQAEASID
High	GIQIVADDLTVTNPARIATAIEKKAADALL	1	3090.73	n/a	High		27.01		22.14	274.748	3090.73	37.931	{"EntryDescription":"Enolase 2","HitHash":{"$type":"Proteinaceous.Thermo.Discoverer.TDL.DiscovererHitHash, Proteinaceous.Thermo.Discoverer","ScoreForDecoy":27.008539192828433,"ChemicalProteoformId":6426,"BiologicalProteoformId":6426,"IsoformId":6426,"EntryId":6426,"IsCharacterized":true,"DataFileName":"241007_PSPSP_5%_01_30kV_YEAST-9__180cm_recoat-0.raw","ResultFileName":"241007_PSPSP_5%_01_30kV_…		52.6926		GIQIVADDLTVTNPARIATAIEKKAADALL
High	NIPTGIPLVFELDENLKPSKPSYYLDPEAAAAGAAAVANQGKK	2	4467.33	n/a	High		52.89		48.03	514.738	4467.33	61.9048	(content is truncated) {"EntryDescription":"Phosphoglycerate mutase 1","HitHash":{"$type":"Proteinaceous.Thermo.Discoverer.TDL.DiscovererHitHash, Proteinaceous.Thermo.Discoverer","ScoreForDecoy":52.891507323956731,"ChemicalProteoformId":7040,"BiologicalProteoformId":7040,"IsoformId":7040,"EntryId":7040,"IsCharacterized":true,"DataFileName":"241007_PSPSP_5%_01_30kV_YEAST-9__180cm_recoat-0.raw","Re…		52.7366		NIPTGIPLVFELDENLKPSKPSYYLDPEAAAAGAAAVANQGKK
High	DASAGIQLSPKFVKLVSWYDNEYGYSTR	1	3193.57	n/a	High		44.8		39.93	379.698	3193.57	59.2593	(content is truncated) {"EntryDescription":"Glyceraldehyde-3-phosphate dehydrogenase 3","HitHash":{"$type":"Proteinaceous.Thermo.Discoverer.TDL.DiscovererHitHash, Proteinaceous.Thermo.Discoverer","ScoreForDecoy":44.797522984548166,"ChemicalProteoformId":4129,"BiologicalProteoformId":4129,"IsoformId":4129,"EntryId":4129,"IsCharacterized":true,"DataFileName":"241007_PSPSP_5%_01_30kV_YEAST-9__180cm_…		52.7806		DASAGIQLSPKFVKLVSWYDNEYGYSTR
High	SLDPQYLVDDLRPEFAGYSKAAEPHAVSL	1	3187.58	n/a	High		19.68		14.81	162.341	3187.58	39.2857	{"EntryDescription":"Guanine nucleotide-binding protein subunit beta-like protein","HitHash":{"$type":"Proteinaceous.Thermo.Discoverer.TDL.DiscovererHitHash, Proteinaceous.Thermo.Discoverer","ScoreForDecoy":19.676473015971055,"ChemicalProteoformId":5671,"BiologicalProteoformId":5671,"IsoformId":5671,"EntryId":5671,"IsCharacterized":true,"DataFileName":"241007_PSPSP_5%_01_30kV_YEAST-9__180cm_recoa…		52.7806		SLDPQYLVDDLRPEFAGYSKAAEPHAVSL
High	VIGKELDNSSTISTHDASTNGLINQFKEWM	1	3334.61	n/a	High		46.29		41.43	429.437	3334.61	55.1724	(content is truncated) {"EntryDescription":"Glucose-6-phosphate isomerase","HitHash":{"$type":"Proteinaceous.Thermo.Discoverer.TDL.DiscovererHitHash, Proteinaceous.Thermo.Discoverer","ScoreForDecoy":46.293765199659248,"ChemicalProteoformId":6580,"BiologicalProteoformId":6580,"IsoformId":6580,"EntryId":6580,"IsCharacterized":true,"DataFileName":"241007_PSPSP_5%_01_30kV_YEAST-9__180cm_recoat-0.raw"…		52.8267		VIGKELDNSSTISTHDASTNGLINQFKEWM
High	SLGIETAGGVMTKLIPRNSTIPTKKSEVFSTYADNQPGVLIQ	1	4460.36	n/a	High		25.36		20.49	174.451	4460.36	34.1463	(content is truncated) {"EntryDescription":"Heat shock protein SSA2","HitHash":{"$type":"Proteinaceous.Thermo.Discoverer.TDL.DiscovererHitHash, Proteinaceous.Thermo.Discoverer","ScoreForDecoy":25.356902158511684,"ChemicalProteoformId":4044,"BiologicalProteoformId":4044,"IsoformId":4044,"EntryId":4044,"IsCharacterized":true,"DataFileName":"241007_PSPSP_5%_01_30kV_YEAST-9__180cm_recoat-0.raw","Resu…		52.8456		SLGIETAGGVMTKLIPRNSTIPTKKSEVFSTYADNQPGVLIQ
Medium	SSSESIRMVLIGPPGAGKGTQAPNLQERFHAA	1	3347.7	n/a	High		75.15		70.29	18.9575	3347.7	87.0968	(content is truncated) {"EntryDescription":"Adenylate kinase","HitHash":{"$type":"Proteinaceous.Thermo.Discoverer.TDL.DiscovererHitHash, Proteinaceous.Thermo.Discoverer","ScoreForDecoy":75.1534909656949,"ChemicalProteoformId":4227,"BiologicalProteoformId":4227,"IsoformId":4227,"EntryId":4227,"IsCharacterized":true,"DataFileName":"241007_PSPSP_5%_01_30kV_YEAST-9__180cm_recoat-0.raw","ResultFileNam…		52.8862	N-Term(alpha-amino acetylated residue)	[MOD:01458]-SSSESIRMVLIGPPGAGKGTQAPNLQERFHAA
High	DASAGIQLSPKFVKLISWYDNEYGYSAR	1	3177.58	n/a	High		62.33		57.47	452.378	3177.58	74.0741	(content is truncated) {"EntryDescription":"Glyceraldehyde-3-phosphate dehydrogenase 1","HitHash":{"$type":"Proteinaceous.Thermo.Discoverer.TDL.DiscovererHitHash, Proteinaceous.Thermo.Discoverer","ScoreForDecoy":62.331790173600382,"ChemicalProteoformId":6203,"BiologicalProteoformId":6203,"IsoformId":6203,"EntryId":6203,"IsCharacterized":true,"DataFileName":"241007_PSPSP_5%_01_30kV_YEAST-9__180cm_…		52.9479		DASAGIQLSPKFVKLISWYDNEYGYSAR
High	SLGIETAGGVMTKLIPRNSTIPTKKSEIFSTYADNQPGVLIQ	2	4474.38	n/a	High		18.14		13.27	57.6639	4474.37	21.9512	{"EntryDescription":"Heat shock protein SSA1","HitHash":{"$type":"Proteinaceous.Thermo.Discoverer.TDL.DiscovererHitHash, Proteinaceous.Thermo.Discoverer","ScoreForDecoy":18.140893816319192,"ChemicalProteoformId":7152,"BiologicalProteoformId":7152,"IsoformId":7152,"EntryId":7152,"IsCharacterized":true,"DataFileName":"241007_PSPSP_5%_01_30kV_YEAST-9__180cm_recoat-0.raw","ResultFileName":"241007_PSP…		52.9936		SLGIETAGGVMTKLIPRNSTIPTKKSEIFSTYADNQPGVLIQ
High	APAGVTTEVKSVEMHHEQLEQGVPGDNVGF	1	3161.51	n/a	High		33.95		29.08	314.41	3161.51	58.6207	(content is truncated) {"EntryDescription":"Elongation factor 1-alpha","HitHash":{"$type":"Proteinaceous.Thermo.Discoverer.TDL.DiscovererHitHash, Proteinaceous.Thermo.Discoverer","ScoreForDecoy":33.947873194234909,"ChemicalProteoformId":4533,"BiologicalProteoformId":4533,"IsoformId":4533,"EntryId":4533,"IsCharacterized":true,"DataFileName":"241007_PSPSP_5%_01_30kV_YEAST-9__180cm_recoat-0.raw","Re…		53.0089		APAGVTTEVKSVEMHHEQLEQGVPGDNVGF
High	STAVAALEAARDSKSPIILQTSNGGAAYFAGK	1	3164.65	n/a	High		38.16		33.3	305.291	3164.65	48.3871	(content is truncated) {"EntryDescription":"Fructose-bisphosphate aldolase","HitHash":{"$type":"Proteinaceous.Thermo.Discoverer.TDL.DiscovererHitHash, Proteinaceous.Thermo.Discoverer","ScoreForDecoy":38.162045541893363,"ChemicalProteoformId":6817,"BiologicalProteoformId":6817,"IsoformId":6817,"EntryId":6817,"IsCharacterized":true,"DataFileName":"241007_PSPSP_5%_01_30kV_YEAST-9__180cm_recoat-0.raw…		53.0089		STAVAALEAARDSKSPIILQTSNGGAAYFAGK
High	SMKLFEQLYKNDSNNNNNNNGNNAESGETKQ	1	3515.56	n/a	High		37.79		32.92	240.887	3515.56	66.6667	(content is truncated) {"EntryDescription":"Import motor subunit, mitochondrial","HitHash":{"$type":"Proteinaceous.Thermo.Discoverer.TDL.DiscovererHitHash, Proteinaceous.Thermo.Discoverer","ScoreForDecoy":37.789771861308886,"ChemicalProteoformId":4725,"BiologicalProteoformId":4725,"IsoformId":4725,"EntryId":4725,"IsCharacterized":true,"DataFileName":"241007_PSPSP_5%_01_30kV_YEAST-9__180cm_recoat-…		53.0531		SMKLFEQLYKNDSNNNNNNNGNNAESGETKQ
High	DFLGDSHSSIFDASAGIQLSPKFVKLVSWYDNEYGYSTR	2	4399.11	n/a	High		121.9		117.04	873.605	4399.1	100	(content is truncated) {"EntryDescription":"Glyceraldehyde-3-phosphate dehydrogenase 3","HitHash":{"$type":"Proteinaceous.Thermo.Discoverer.TDL.DiscovererHitHash, Proteinaceous.Thermo.Discoverer","ScoreForDecoy":121.90201934488866,"ChemicalProteoformId":6571,"BiologicalProteoformId":6571,"IsoformId":6571,"EntryId":6571,"IsCharacterized":true,"DataFileName":"241007_PSPSP_5%_01_30kV_YEAST-9__180cm_…		53.097		DFLGDSHSSIFDASAGIQLSPKFVKLVSWYDNEYGYSTR
High	GIQIVADDLTVTNPARIATAIEKKAADAL	1	2977.64	n/a	High		40.98		36.11	506.936	2977.64	50	{"EntryDescription":"Enolase 2","HitHash":{"$type":"Proteinaceous.Thermo.Discoverer.TDL.DiscovererHitHash, Proteinaceous.Thermo.Discoverer","ScoreForDecoy":40.976952467186408,"ChemicalProteoformId":6172,"BiologicalProteoformId":6172,"IsoformId":6172,"EntryId":6172,"IsCharacterized":true,"DataFileName":"241007_PSPSP_5%_01_30kV_YEAST-9__180cm_recoat-0.raw","ResultFileName":"241007_PSPSP_5%_01_30kV_…		53.1435		GIQIVADDLTVTNPARIATAIEKKAADAL
High	LIPRNSTIPTKKSEIFSTYADNQPGVLIQ	1	3229.73	n/a	High		37.32		32.46	385.226	3229.73	50	(content is truncated) {"EntryDescription":"Heat shock protein SSA1","HitHash":{"$type":"Proteinaceous.Thermo.Discoverer.TDL.DiscovererHitHash, Proteinaceous.Thermo.Discoverer","ScoreForDecoy":37.322066012120317,"ChemicalProteoformId":6848,"BiologicalProteoformId":6848,"IsoformId":6848,"EntryId":6848,"IsCharacterized":true,"DataFileName":"241007_PSPSP_5%_01_30kV_YEAST-9__180cm_recoat-0.raw","Resu…		53.189		LIPRNSTIPTKKSEIFSTYADNQPGVLIQ
High	GGAKVADKIQLIDNLLDKVDSIIIGGGMAFT	1	3171.72	n/a	High		40.93		36.07	387.356	3171.72	53.3333	(content is truncated) {"EntryDescription":"Phosphoglycerate kinase","HitHash":{"$type":"Proteinaceous.Thermo.Discoverer.TDL.DiscovererHitHash, Proteinaceous.Thermo.Discoverer","ScoreForDecoy":40.932145760187858,"ChemicalProteoformId":5824,"BiologicalProteoformId":5824,"IsoformId":5824,"EntryId":5824,"IsCharacterized":true,"DataFileName":"241007_PSPSP_5%_01_30kV_YEAST-9__180cm_recoat-0.raw","Resu…		53.2347		GGAKVADKIQLIDNLLDKVDSIIIGGGMAFT
High	LIPRNSTIPTKKSEVFSTYADNQPGVLIQ	2	3215.72	n/a	High		25.95		21.09	258.099	3215.72	39.2857	{"EntryDescription":"Heat shock protein SSA2","HitHash":{"$type":"Proteinaceous.Thermo.Discoverer.TDL.DiscovererHitHash, Proteinaceous.Thermo.Discoverer","ScoreForDecoy":25.953527860432875,"ChemicalProteoformId":5217,"BiologicalProteoformId":5217,"IsoformId":5217,"EntryId":5217,"IsCharacterized":true,"DataFileName":"241007_PSPSP_5%_01_30kV_YEAST-9__180cm_recoat-0.raw","ResultFileName":"241007_PSP…		53.2539		LIPRNSTIPTKKSEVFSTYADNQPGVLIQ
High	EVLGEQGKDVKIIVKIENQQGVNNFDEILKVTDGVMVARGDLGIEIPAPEVL	2	5628.01	n/a	High		52.82		47.95	572.318	5628.01	52.9412	(content is truncated) {"EntryDescription":"Pyruvate kinase 1","HitHash":{"$type":"Proteinaceous.Thermo.Discoverer.TDL.DiscovererHitHash, Proteinaceous.Thermo.Discoverer","ScoreForDecoy":52.817695054744107,"ChemicalProteoformId":6655,"BiologicalProteoformId":6655,"IsoformId":6655,"EntryId":6655,"IsCharacterized":true,"DataFileName":"241007_PSPSP_5%_01_30kV_YEAST-9__180cm_recoat-0.raw","ResultFile…		53.2976		EVLGEQGKDVKIIVKIENQQGVNNFDEILKVTDGVMVARGDLGIEIPAPEVL
High	SSSTAVAALEAARDSKSPIILQTSNGGAAYFAGKGISNEGQNASIK	2	4537.3	n/a	High		115.77		110.91	757.839	4537.3	88.8889	(content is truncated) {"EntryDescription":"Fructose-bisphosphate aldolase","HitHash":{"$type":"Proteinaceous.Thermo.Discoverer.TDL.DiscovererHitHash, Proteinaceous.Thermo.Discoverer","ScoreForDecoy":115.77334103792494,"ChemicalProteoformId":4531,"BiologicalProteoformId":4531,"IsoformId":4531,"EntryId":4531,"IsCharacterized":true,"DataFileName":"241007_PSPSP_5%_01_30kV_YEAST-9__180cm_recoat-0.raw…		53.432		SSSTAVAALEAARDSKSPIILQTSNGGAAYFAGKGISNEGQNASIK
High	KLLTTIADAAKGYKPVAVPARTPANAAVPASTPLKQEWMWNQLGNFLQEGDVVI	2	5788.08	n/a	High		62.59		57.72	634.497	5788.07	47.1698	(content is truncated) {"EntryDescription":"Pyruvate decarboxylase isozyme 1","HitHash":{"$type":"Proteinaceous.Thermo.Discoverer.TDL.DiscovererHitHash, Proteinaceous.Thermo.Discoverer","ScoreForDecoy":62.585800149326744,"ChemicalProteoformId":5092,"BiologicalProteoformId":5092,"IsoformId":5092,"EntryId":5092,"IsCharacterized":true,"DataFileName":"241007_PSPSP_5%_01_30kV_YEAST-9__180cm_recoat-0.r…		53.4776		KLLTTIADAAKGYKPVAVPARTPANAAVPASTPLKQEWMWNQLGNFLQEGDVVI
High	SLDGTANKSKLGANAILGVS	1	1915.04	n/a	High		12.64		7.77	150.336	1915.04	31.5789	{"EntryDescription":"Enolase 1","HitHash":{"$type":"Proteinaceous.Thermo.Discoverer.TDL.DiscovererHitHash, Proteinaceous.Thermo.Discoverer","ScoreForDecoy":12.637973329978077,"ChemicalProteoformId":7050,"BiologicalProteoformId":7050,"IsoformId":7050,"EntryId":7050,"IsCharacterized":true,"DataFileName":"241007_PSPSP_5%_01_30kV_YEAST-9__180cm_recoat-0.raw","ResultFileName":"241007_PSPSP_5%_01_30kV_…		53.6142		SLDGTANKSKLGANAILGVS
High	AMIPSSKYLTNVGLKTIEGDSQLSDEMSIK	1	3254.64	n/a	High		18.69		13.83	162.41	3254.64	34.4828	{"EntryDescription":"Clustered mitochondria protein 1","HitHash":{"$type":"Proteinaceous.Thermo.Discoverer.TDL.DiscovererHitHash, Proteinaceous.Thermo.Discoverer","ScoreForDecoy":18.691321963186919,"ChemicalProteoformId":5517,"BiologicalProteoformId":5517,"IsoformId":5517,"EntryId":5517,"IsCharacterized":true,"DataFileName":"241007_PSPSP_5%_01_30kV_YEAST-9__180cm_recoat-0.raw","ResultFileName":"2…		53.7491		AMIPSSKYLTNVGLKTIEGDSQLSDEMSIK
High	NVVAGSDLRRTSIIGTIGPKTNNPETLVA	1	2992.63	n/a	High		20.17		15.3	281.365	2992.63	35.7143	{"EntryDescription":"Pyruvate kinase 1","HitHash":{"$type":"Proteinaceous.Thermo.Discoverer.TDL.DiscovererHitHash, Proteinaceous.Thermo.Discoverer","ScoreForDecoy":20.168973550416805,"ChemicalProteoformId":6802,"BiologicalProteoformId":6802,"IsoformId":6802,"EntryId":6802,"IsCharacterized":true,"DataFileName":"241007_PSPSP_5%_01_30kV_YEAST-9__180cm_recoat-0.raw","ResultFileName":"241007_PSPSP_5%_…		53.7945		NVVAGSDLRRTSIIGTIGPKTNNPETLVA
High	GIQIVADDLTVTNPARIATAIEKKAADALLLKVNQIGTL	2	4057.32	n/a	High		60.32		55.46	392.841	4057.31	63.1579	(content is truncated) {"EntryDescription":"Enolase 2","HitHash":{"$type":"Proteinaceous.Thermo.Discoverer.TDL.DiscovererHitHash, Proteinaceous.Thermo.Discoverer","ScoreForDecoy":60.322166382640177,"ChemicalProteoformId":7187,"BiologicalProteoformId":7187,"IsoformId":7187,"EntryId":7187,"IsCharacterized":true,"DataFileName":"241007_PSPSP_5%_01_30kV_YEAST-9__180cm_recoat-0.raw","ResultFileName":"2…		53.8401		GIQIVADDLTVTNPARIATAIEKKAADALLLKVNQIGTL
High	STAVAALEAARDSKSPIILQTSNGGAAYFAGKGISNEGQNASIK	2	4363.24	n/a	High		97.94		93.07	657.929	4363.24	90.6977	(content is truncated) {"EntryDescription":"Fructose-bisphosphate aldolase","HitHash":{"$type":"Proteinaceous.Thermo.Discoverer.TDL.DiscovererHitHash, Proteinaceous.Thermo.Discoverer","ScoreForDecoy":97.939682525400684,"ChemicalProteoformId":4295,"BiologicalProteoformId":4295,"IsoformId":4295,"EntryId":4295,"IsCharacterized":true,"DataFileName":"241007_PSPSP_5%_01_30kV_YEAST-9__180cm_recoat-0.raw…		53.8856		STAVAALEAARDSKSPIILQTSNGGAAYFAGKGISNEGQNASIK
High	ALENPTRPFLAILGGAKVADKIQLIDNLLDKVDSIIIGGGMA	1	4359.42	n/a	High		13.35		8.49	106.727	4359.42	24.3902	(content is truncated) {"EntryDescription":"Phosphoglycerate kinase","HitHash":{"$type":"Proteinaceous.Thermo.Discoverer.TDL.DiscovererHitHash, Proteinaceous.Thermo.Discoverer","ScoreForDecoy":13.354255547225527,"ChemicalProteoformId":6017,"BiologicalProteoformId":6017,"IsoformId":6017,"EntryId":6017,"IsCharacterized":true,"DataFileName":"241007_PSPSP_5%_01_30kV_YEAST-9__180cm_recoat-0.raw","Resu…		53.931		ALENPTRPFLAILGGAKVADKIQLIDNLLDKVDSIIIGGGMA
High	DAFSADANTKTVTDKEGIPAGWQGLDNGPESRKLFAAT	1	3977.94	n/a	High		79.71		74.85	638.913	3977.93	83.7838	(content is truncated) {"EntryDescription":"Phosphoglycerate kinase","HitHash":{"$type":"Proteinaceous.Thermo.Discoverer.TDL.DiscovererHitHash, Proteinaceous.Thermo.Discoverer","ScoreForDecoy":79.712370891346623,"ChemicalProteoformId":4053,"BiologicalProteoformId":4053,"IsoformId":4053,"EntryId":4053,"IsCharacterized":true,"DataFileName":"241007_PSPSP_5%_01_30kV_YEAST-9__180cm_recoat-0.raw","Resu…		53.9765		DAFSADANTKTVTDKEGIPAGWQGLDNGPESRKLFAAT
High	EAARDSKSPIILQTSNGGAAYFAGKGISNEGQNASIKGAIAAA	1	4204.15	n/a	High		24.67		19.81	246.45	4204.15	38.0952	(content is truncated) {"EntryDescription":"Fructose-bisphosphate aldolase","HitHash":{"$type":"Proteinaceous.Thermo.Discoverer.TDL.DiscovererHitHash, Proteinaceous.Thermo.Discoverer","ScoreForDecoy":24.672879802465268,"ChemicalProteoformId":4960,"BiologicalProteoformId":4960,"IsoformId":4960,"EntryId":4960,"IsCharacterized":true,"DataFileName":"241007_PSPSP_5%_01_30kV_YEAST-9__180cm_recoat-0.raw…		54.0217		EAARDSKSPIILQTSNGGAAYFAGKGISNEGQNASIKGAIAAA
High	SRLERLTSLNVVAGSDLRRTSIIGTIGPKTNNPETLVAL	1	4203.33	n/a	High		26.44		21.57	259.516	4203.33	47.3684	(content is truncated) {"EntryDescription":"Pyruvate kinase 1","HitHash":{"$type":"Proteinaceous.Thermo.Discoverer.TDL.DiscovererHitHash, Proteinaceous.Thermo.Discoverer","ScoreForDecoy":26.437121249791932,"ChemicalProteoformId":7223,"BiologicalProteoformId":7223,"IsoformId":7223,"EntryId":7223,"IsCharacterized":true,"DataFileName":"241007_PSPSP_5%_01_30kV_YEAST-9__180cm_recoat-0.raw","ResultFile…		54.0217	N-Term(alpha-amino acetylated residue)	[MOD:01458]-SRLERLTSLNVVAGSDLRRTSIIGTIGPKTNNPETLVAL
High	ELAEEGYSGVEVRVTPTKTEVIIRAT	1	2846.5	n/a	High		39.55		34.68	483.68	2846.5	68	{"EntryDescription":"40S ribosomal protein S3","HitHash":{"$type":"Proteinaceous.Thermo.Discoverer.TDL.DiscovererHitHash, Proteinaceous.Thermo.Discoverer","ScoreForDecoy":39.546586019450693,"ChemicalProteoformId":6800,"BiologicalProteoformId":6800,"IsoformId":6800,"EntryId":6800,"IsCharacterized":true,"DataFileName":"241007_PSPSP_5%_01_30kV_YEAST-9__180cm_recoat-0.raw","ResultFileName":"241007_PS…		54.0671		ELAEEGYSGVEVRVTPTKTEVIIRAT
High	GVAVQLKRQPAQPRESRIVSTEGNVPQTLAPVPYETFI	1	4175.25	n/a	High		17.33		12.46	174.534	4175.25	21.6216	{"EntryDescription":"60S ribosomal protein L21-A","HitHash":{"$type":"Proteinaceous.Thermo.Discoverer.TDL.DiscovererHitHash, Proteinaceous.Thermo.Discoverer","ScoreForDecoy":17.327799133829622,"ChemicalProteoformId":6851,"BiologicalProteoformId":6851,"IsoformId":6851,"EntryId":6851,"IsCharacterized":true,"DataFileName":"241007_PSPSP_5%_01_30kV_YEAST-9__180cm_recoat-0.raw","ResultFileName":"241007…		54.1128		GVAVQLKRQPAQPRESRIVSTEGNVPQTLAPVPYETFI
High	EVLGEQGKDVKIIVKIENQQGVNNFDEILKVTDGVMVA	2	4168.21	n/a	High		37		32.14	472.909	4168.2	48.6486	(content is truncated) {"EntryDescription":"Pyruvate kinase 1","HitHash":{"$type":"Proteinaceous.Thermo.Discoverer.TDL.DiscovererHitHash, Proteinaceous.Thermo.Discoverer","ScoreForDecoy":37.003012166732553,"ChemicalProteoformId":5302,"BiologicalProteoformId":5302,"IsoformId":5302,"EntryId":5302,"IsCharacterized":true,"DataFileName":"241007_PSPSP_5%_01_30kV_YEAST-9__180cm_recoat-0.raw","ResultFile…		54.1586		EVLGEQGKDVKIIVKIENQQGVNNFDEILKVTDGVMVA
High	VFEGERAKTKDNNLLGKFELSGIPPAPRGVPQIEVTFDVDSNGILNVS	2	5166.7	n/a	High		74.36		69.5	749.538	5166.69	53.1915	(content is truncated) {"EntryDescription":"Heat shock protein SSA1","HitHash":{"$type":"Proteinaceous.Thermo.Discoverer.TDL.DiscovererHitHash, Proteinaceous.Thermo.Discoverer","ScoreForDecoy":74.3616518289508,"ChemicalProteoformId":6567,"BiologicalProteoformId":6567,"IsoformId":6567,"EntryId":6567,"IsCharacterized":true,"DataFileName":"241007_PSPSP_5%_01_30kV_YEAST-9__180cm_recoat-0.raw","Result…		54.2043		VFEGERAKTKDNNLLGKFELSGIPPAPRGVPQIEVTFDVDSNGILNVS
High	GIQIVADDLTVTNPARIATAIEKKAADALLLKVNQIGT	1	3944.23	n/a	High		24.41		19.54	221.467	3944.23	35.1351	(content is truncated) {"EntryDescription":"Enolase 2","HitHash":{"$type":"Proteinaceous.Thermo.Discoverer.TDL.DiscovererHitHash, Proteinaceous.Thermo.Discoverer","ScoreForDecoy":24.407280690498386,"ChemicalProteoformId":4597,"BiologicalProteoformId":4597,"IsoformId":4597,"EntryId":4597,"IsCharacterized":true,"DataFileName":"241007_PSPSP_5%_01_30kV_YEAST-9__180cm_recoat-0.raw","ResultFileName":"2…		54.2958		GIQIVADDLTVTNPARIATAIEKKAADALLLKVNQIGT
High	EVLGEQGKDVKIIVKIENQQGVNNFDEILKVTDGVMV	2	4097.17	n/a	High		36.73		31.86	419.853	4097.17	41.6667	(content is truncated) {"EntryDescription":"Pyruvate kinase 1","HitHash":{"$type":"Proteinaceous.Thermo.Discoverer.TDL.DiscovererHitHash, Proteinaceous.Thermo.Discoverer","ScoreForDecoy":36.727348754346309,"ChemicalProteoformId":6243,"BiologicalProteoformId":6243,"IsoformId":6243,"EntryId":6243,"IsCharacterized":true,"DataFileName":"241007_PSPSP_5%_01_30kV_YEAST-9__180cm_recoat-0.raw","ResultFile…		54.3415		EVLGEQGKDVKIIVKIENQQGVNNFDEILKVTDGVMV
High	EAARDSKSPIILQTSNGGAAYFAGKGISNEGQNASIKGAIAA	1	4133.11	n/a	High		39.64		34.78	489.35	4133.11	41.4634	(content is truncated) {"EntryDescription":"Fructose-bisphosphate aldolase","HitHash":{"$type":"Proteinaceous.Thermo.Discoverer.TDL.DiscovererHitHash, Proteinaceous.Thermo.Discoverer","ScoreForDecoy":39.644904049359624,"ChemicalProteoformId":4956,"BiologicalProteoformId":4956,"IsoformId":4956,"EntryId":4956,"IsCharacterized":true,"DataFileName":"241007_PSPSP_5%_01_30kV_YEAST-9__180cm_recoat-0.raw…		54.3873		EAARDSKSPIILQTSNGGAAYFAGKGISNEGQNASIKGAIAA
High	WAEQPLPVSPLDIYSDEASAQKKRF	1	2874.46	n/a	High		34.7		29.83	455.385	2874.45	50	{"EntryDescription":"40S ribosomal protein S2","HitHash":{"$type":"Proteinaceous.Thermo.Discoverer.TDL.DiscovererHitHash, Proteinaceous.Thermo.Discoverer","ScoreForDecoy":34.695494059982316,"ChemicalProteoformId":5878,"BiologicalProteoformId":5878,"IsoformId":5878,"EntryId":5878,"IsCharacterized":true,"DataFileName":"241007_PSPSP_5%_01_30kV_YEAST-9__180cm_recoat-0.raw","ResultFileName":"241007_PS…		54.4332		WAEQPLPVSPLDIYSDEASAQKKRF
High	IIAGGVGEFEAGISKDGQTREHALLAFTL	1	2999.57	n/a	High		26.49		21.62	334.368	2999.57	42.8571	{"EntryDescription":"Elongation factor 1-alpha","HitHash":{"$type":"Proteinaceous.Thermo.Discoverer.TDL.DiscovererHitHash, Proteinaceous.Thermo.Discoverer","ScoreForDecoy":26.488205860127643,"ChemicalProteoformId":5172,"BiologicalProteoformId":5172,"IsoformId":5172,"EntryId":5172,"IsCharacterized":true,"DataFileName":"241007_PSPSP_5%_01_30kV_YEAST-9__180cm_recoat-0.raw","ResultFileName":"241007_P…		54.479		IIAGGVGEFEAGISKDGQTREHALLAFTL
High	RIALQRKNVEVVALNDPFISNDYSAY	1	2994.56	n/a	High		14.89		10.02	213.275	2994.55	24	{"EntryDescription":"Glyceraldehyde-3-phosphate dehydrogenase 2","HitHash":{"$type":"Proteinaceous.Thermo.Discoverer.TDL.DiscovererHitHash, Proteinaceous.Thermo.Discoverer","ScoreForDecoy":14.885894794086624,"ChemicalProteoformId":4549,"BiologicalProteoformId":4549,"IsoformId":4549,"EntryId":4549,"IsCharacterized":true,"DataFileName":"241007_PSPSP_5%_01_30kV_YEAST-9__180cm_recoat-0.raw","ResultFi…		54.479		RIALQRKNVEVVALNDPFISNDYSAY
High	SSAIVAKLNKEDIIKDTVKDLAFEIL	1	2914.63	n/a	High		11.88		7.01	72.6143	2914.62	28	{"EntryDescription":"Uncharacterized protein YLR179C","HitHash":{"$type":"Proteinaceous.Thermo.Discoverer.TDL.DiscovererHitHash, Proteinaceous.Thermo.Discoverer","ScoreForDecoy":11.875017401198514,"ChemicalProteoformId":4184,"BiologicalProteoformId":4184,"IsoformId":4184,"EntryId":4184,"IsCharacterized":true,"DataFileName":"241007_PSPSP_5%_01_30kV_YEAST-9__180cm_recoat-0.raw","ResultFileName":"24…		54.5709	N-Term(alpha-amino acetylated residue)	[MOD:01458]-SSAIVAKLNKEDIIKDTVKDLAFEIL
High	GGAKVADKIQLIDNLLDKVDSIIIGGGMA	1	2923.61	n/a	High		41.69		36.82	514.189	2923.6	53.5714	{"EntryDescription":"Phosphoglycerate kinase","HitHash":{"$type":"Proteinaceous.Thermo.Discoverer.TDL.DiscovererHitHash, Proteinaceous.Thermo.Discoverer","ScoreForDecoy":41.690310911018976,"ChemicalProteoformId":5429,"BiologicalProteoformId":5429,"IsoformId":5429,"EntryId":5429,"IsCharacterized":true,"DataFileName":"241007_PSPSP_5%_01_30kV_YEAST-9__180cm_recoat-0.raw","ResultFileName":"241007_PSP…		54.5709		GGAKVADKIQLIDNLLDKVDSIIIGGGMA
High	GVNEEKYTSDLKIVSNA	1	1865.94	n/a	High		36.78		31.91	437	1865.94	62.5	{"EntryDescription":"Glyceraldehyde-3-phosphate dehydrogenase 2","HitHash":{"$type":"Proteinaceous.Thermo.Discoverer.TDL.DiscovererHitHash, Proteinaceous.Thermo.Discoverer","ScoreForDecoy":36.777619551474011,"ChemicalProteoformId":4576,"BiologicalProteoformId":4576,"IsoformId":4576,"EntryId":4576,"IsCharacterized":true,"DataFileName":"241007_PSPSP_5%_01_30kV_YEAST-9__180cm_recoat-0.raw","ResultFi…		54.6167		GVNEEKYTSDLKIVSNA
High	LYNDIVPKTAENFRAL	1	1862.99	n/a	High		31.47		26.6	374.302	1862.99	66.6667	{"EntryDescription":"Peptidyl-prolyl cis-trans isomerase","HitHash":{"$type":"Proteinaceous.Thermo.Discoverer.TDL.DiscovererHitHash, Proteinaceous.Thermo.Discoverer","ScoreForDecoy":31.466916869560357,"ChemicalProteoformId":4663,"BiologicalProteoformId":4663,"IsoformId":4663,"EntryId":4663,"IsCharacterized":true,"DataFileName":"241007_PSPSP_5%_01_30kV_YEAST-9__180cm_recoat-0.raw","ResultFileName"…		54.6167		LYNDIVPKTAENFRAL
High	SRLERLTSLNVVAGSDLRRTSIIGTIGPKTNNPETLVA	2	4090.25	n/a	High		47.61		42.74	356.074	4090.25	67.5676	(content is truncated) {"EntryDescription":"Pyruvate kinase 1","HitHash":{"$type":"Proteinaceous.Thermo.Discoverer.TDL.DiscovererHitHash, Proteinaceous.Thermo.Discoverer","ScoreForDecoy":47.610489076931337,"ChemicalProteoformId":6261,"BiologicalProteoformId":6261,"IsoformId":6261,"EntryId":6261,"IsCharacterized":true,"DataFileName":"241007_PSPSP_5%_01_30kV_YEAST-9__180cm_recoat-0.raw","ResultFile…		54.6624	N-Term(alpha-amino acetylated residue)	[MOD:01458]-SRLERLTSLNVVAGSDLRRTSIIGTIGPKTNNPETLVA
High	DAFSADANTKTVTDKEGIPAGWQGLDNGPESRKLFAA	2	3876.89	n/a	High		94.33		89.47	745.645	3876.89	86.1111	(content is truncated) {"EntryDescription":"Phosphoglycerate kinase","HitHash":{"$type":"Proteinaceous.Thermo.Discoverer.TDL.DiscovererHitHash, Proteinaceous.Thermo.Discoverer","ScoreForDecoy":94.333014384266534,"ChemicalProteoformId":5372,"BiologicalProteoformId":5372,"IsoformId":5372,"EntryId":5372,"IsCharacterized":true,"DataFileName":"241007_PSPSP_5%_01_30kV_YEAST-9__180cm_recoat-0.raw","Resu…		54.7079		DAFSADANTKTVTDKEGIPAGWQGLDNGPESRKLFAA
High	DVDEVSDVAQKAEVSSMPTLIFYKGGKEVTRVVGANPAAIKQAIASNV	1	5001.61	n/a	High		62.8		57.93	603.265	5001.6	51.0638	(content is truncated) {"EntryDescription":"Thioredoxin-2","HitHash":{"$type":"Proteinaceous.Thermo.Discoverer.TDL.DiscovererHitHash, Proteinaceous.Thermo.Discoverer","ScoreForDecoy":62.798619980839241,"ChemicalProteoformId":6582,"BiologicalProteoformId":6582,"IsoformId":6582,"EntryId":6582,"IsCharacterized":true,"DataFileName":"241007_PSPSP_5%_01_30kV_YEAST-9__180cm_recoat-0.raw","ResultFileName…		54.7992		DVDEVSDVAQKAEVSSMPTLIFYKGGKEVTRVVGANPAAIKQAIASNV
High	EVLGEQGKDVKIIVKIENQQGVNNFDEILKVTDGVM	1	3998.1	n/a	High		14.16		9.29	126.852	3998.09	22.8571	{"EntryDescription":"Pyruvate kinase 1","HitHash":{"$type":"Proteinaceous.Thermo.Discoverer.TDL.DiscovererHitHash, Proteinaceous.Thermo.Discoverer","ScoreForDecoy":14.157111098779064,"ChemicalProteoformId":4090,"BiologicalProteoformId":4090,"IsoformId":4090,"EntryId":4090,"IsCharacterized":true,"DataFileName":"241007_PSPSP_5%_01_30kV_YEAST-9__180cm_recoat-0.raw","ResultFileName":"241007_PSPSP_5%_…		54.7992		EVLGEQGKDVKIIVKIENQQGVNNFDEILKVTDGVM
High	DFLGDSNSSIFDAAAGIQLSPKFVKLVSWYDNEYGYSTRVVDLVEHVAKA	1	5520.75	n/a	High		43.68		38.82	587.318	5520.74	40.8163	(content is truncated) {"EntryDescription":"Glyceraldehyde-3-phosphate dehydrogenase 2","HitHash":{"$type":"Proteinaceous.Thermo.Discoverer.TDL.DiscovererHitHash, Proteinaceous.Thermo.Discoverer","ScoreForDecoy":43.684627950959388,"ChemicalProteoformId":4289,"BiologicalProteoformId":4289,"IsoformId":4289,"EntryId":4289,"IsCharacterized":true,"DataFileName":"241007_PSPSP_5%_01_30kV_YEAST-9__180cm_…		54.8905		DFLGDSNSSIFDAAAGIQLSPKFVKLVSWYDNEYGYSTRVVDLVEHVAKA
High	VFEGERAKTKDNNLLGKFELSGIPPAPRGVPQIEVTFDVDSNGILNV	1	5079.67	n/a	High		49.48		44.61	531.712	5079.66	43.4783	(content is truncated) {"EntryDescription":"Heat shock protein SSA1","HitHash":{"$type":"Proteinaceous.Thermo.Discoverer.TDL.DiscovererHitHash, Proteinaceous.Thermo.Discoverer","ScoreForDecoy":49.475380492358987,"ChemicalProteoformId":4507,"BiologicalProteoformId":4507,"IsoformId":4507,"EntryId":4507,"IsCharacterized":true,"DataFileName":"241007_PSPSP_5%_01_30kV_YEAST-9__180cm_recoat-0.raw","Resu…		54.9826		VFEGERAKTKDNNLLGKFELSGIPPAPRGVPQIEVTFDVDSNGILNV
High	QIGTLSESIKAAQDSFAANWGVMVSHR	1	2902.44	n/a	High		29.28		24.41	343.576	2902.44	61.5385	{"EntryDescription":"Enolase 2","HitHash":{"$type":"Proteinaceous.Thermo.Discoverer.TDL.DiscovererHitHash, Proteinaceous.Thermo.Discoverer","ScoreForDecoy":29.276210692599868,"ChemicalProteoformId":4168,"BiologicalProteoformId":4168,"IsoformId":4168,"EntryId":4168,"IsCharacterized":true,"DataFileName":"241007_PSPSP_5%_01_30kV_YEAST-9__180cm_recoat-0.raw","ResultFileName":"241007_PSPSP_5%_01_30kV_…		55.0287		QIGTLSESIKAAQDSFAANWGVMVSHR
High	SVTEANIIKLVEGLANDPENKVPLIKV	1	2902.64	n/a	High		12.6		7.74	122.934	2902.62	23.0769	{"EntryDescription":"40S ribosomal protein S12","HitHash":{"$type":"Proteinaceous.Thermo.Discoverer.TDL.DiscovererHitHash, Proteinaceous.Thermo.Discoverer","ScoreForDecoy":12.601689648416318,"ChemicalProteoformId":5208,"BiologicalProteoformId":5208,"IsoformId":5208,"EntryId":5208,"IsCharacterized":true,"DataFileName":"241007_PSPSP_5%_01_30kV_YEAST-9__180cm_recoat-0.raw","ResultFileName":"241007_P…		55.0287		SVTEANIIKLVEGLANDPENKVPLIKV
High	SAPNPKAFPLADAALTQQILDVVQQAANLRQLKKGANEATKTLNRGISEFI	1	5500.98	n/a	High		39.71		34.84	405.948	5500.97	30	(content is truncated) {"EntryDescription":"13 kDa ribonucleoprotein-associated protein","HitHash":{"$type":"Proteinaceous.Thermo.Discoverer.TDL.DiscovererHitHash, Proteinaceous.Thermo.Discoverer","ScoreForDecoy":39.709433648089117,"ChemicalProteoformId":3935,"BiologicalProteoformId":3935,"IsoformId":3935,"EntryId":3935,"IsCharacterized":true,"DataFileName":"241007_PSPSP_5%_01_30kV_YEAST-9__180cm…		55.0749	N-Term(alpha-amino acetylated residue)	[MOD:01458]-SAPNPKAFPLADAALTQQILDVVQQAANLRQLKKGANEATKTLNRGISEFI
High	TVTDKEGIPAGWQGLDNGPESRKLFAAT	1	2957.49	n/a	High		55.76		50.89	584.379	2957.49	66.6667	(content is truncated) {"EntryDescription":"Phosphoglycerate kinase","HitHash":{"$type":"Proteinaceous.Thermo.Discoverer.TDL.DiscovererHitHash, Proteinaceous.Thermo.Discoverer","ScoreForDecoy":55.756687704512039,"ChemicalProteoformId":4958,"BiologicalProteoformId":4958,"IsoformId":4958,"EntryId":4958,"IsCharacterized":true,"DataFileName":"241007_PSPSP_5%_01_30kV_YEAST-9__180cm_recoat-0.raw","Resu…		55.1207		TVTDKEGIPAGWQGLDNGPESRKLFAAT
High	KNTISEAGDKLEQADKDTVTKKAEETISWLDSNTTASKEEFDDKLKELQDIANPIMSKLYQAGGAPGGAAGGAPGGFPGGAPPAPEAEGPTVEEVD	1	9852.79	n/a	High		23.08		18.21	230.179	9852.79	14.7368	(content is truncated) {"EntryDescription":"Heat shock protein SSA1","HitHash":{"$type":"Proteinaceous.Thermo.Discoverer.TDL.DiscovererHitHash, Proteinaceous.Thermo.Discoverer","ScoreForDecoy":23.076322313119302,"ChemicalProteoformId":7185,"BiologicalProteoformId":7185,"IsoformId":7185,"EntryId":7185,"IsCharacterized":true,"DataFileName":"241007_PSPSP_5%_01_30kV_YEAST-9__180cm_recoat-0.raw","Resu…		55.1667		KNTISEAGDKLEQADKDTVTKKAEETISWLDSNTTASKEEFDDKLKELQDIANPIMSKLYQAGGAPGGAAGGAPGGFPGGAPPAPEAEGPTVEEVD
High	TVFGLPGDFNLSLLDKIYEVEGMRWAGNANELNAAYAADGYARIK	1	4932.45	n/a	High		48.22		43.35	453.234	4932.45	59.0909	(content is truncated) {"EntryDescription":"Pyruvate decarboxylase isozyme 1","HitHash":{"$type":"Proteinaceous.Thermo.Discoverer.TDL.DiscovererHitHash, Proteinaceous.Thermo.Discoverer","ScoreForDecoy":48.219651659262666,"ChemicalProteoformId":6255,"BiologicalProteoformId":6255,"IsoformId":6255,"EntryId":6255,"IsCharacterized":true,"DataFileName":"241007_PSPSP_5%_01_30kV_YEAST-9__180cm_recoat-0.r…		55.1667		TVFGLPGDFNLSLLDKIYEVEGMRWAGNANELNAAYAADGYARIK
High	SRLERLTSLNVVAGSDLRRTSIIGTIGPKTNNPETLV	1	4019.21	n/a	High		37.64		32.77	392.112	4019.21	52.7778	(content is truncated) {"EntryDescription":"Pyruvate kinase 1","HitHash":{"$type":"Proteinaceous.Thermo.Discoverer.TDL.DiscovererHitHash, Proteinaceous.Thermo.Discoverer","ScoreForDecoy":37.638898637439404,"ChemicalProteoformId":4905,"BiologicalProteoformId":4905,"IsoformId":4905,"EntryId":4905,"IsCharacterized":true,"DataFileName":"241007_PSPSP_5%_01_30kV_YEAST-9__180cm_recoat-0.raw","ResultFile…		55.2121	N-Term(alpha-amino acetylated residue)	[MOD:01458]-SRLERLTSLNVVAGSDLRRTSIIGTIGPKTNNPETLV
High	DAFSADANTKTVTDKEGIPAGWQGLDNGPESRKLFA	1	3805.85	n/a	High		85.49		80.62	717.559	3805.85	82.8571	(content is truncated) {"EntryDescription":"Phosphoglycerate kinase","HitHash":{"$type":"Proteinaceous.Thermo.Discoverer.TDL.DiscovererHitHash, Proteinaceous.Thermo.Discoverer","ScoreForDecoy":85.486662420833824,"ChemicalProteoformId":6773,"BiologicalProteoformId":6773,"IsoformId":6773,"EntryId":6773,"IsCharacterized":true,"DataFileName":"241007_PSPSP_5%_01_30kV_YEAST-9__180cm_recoat-0.raw","Resu…		55.2577		DAFSADANTKTVTDKEGIPAGWQGLDNGPESRKLFA
High	IIAGGVGEFEAGISKDGQTREHALLAFT	1	2886.49	n/a	High		32.86		28	312.429	2886.49	48.1481	{"EntryDescription":"Elongation factor 1-alpha","HitHash":{"$type":"Proteinaceous.Thermo.Discoverer.TDL.DiscovererHitHash, Proteinaceous.Thermo.Discoverer","ScoreForDecoy":32.862964278874109,"ChemicalProteoformId":4747,"BiologicalProteoformId":4747,"IsoformId":4747,"EntryId":4747,"IsCharacterized":true,"DataFileName":"241007_PSPSP_5%_01_30kV_YEAST-9__180cm_recoat-0.raw","ResultFileName":"241007_P…		55.3036		IIAGGVGEFEAGISKDGQTREHALLAFT
High	LQQDDIGSRLKEVQEQINDFGAFTK	1	2878.45	n/a	High		18.78		13.92	124.277	2878.44	25	{"EntryDescription":"Nucleolar protein 56","HitHash":{"$type":"Proteinaceous.Thermo.Discoverer.TDL.DiscovererHitHash, Proteinaceous.Thermo.Discoverer","ScoreForDecoy":18.78212371759011,"ChemicalProteoformId":7150,"BiologicalProteoformId":7150,"IsoformId":7150,"EntryId":7150,"IsCharacterized":true,"DataFileName":"241007_PSPSP_5%_01_30kV_YEAST-9__180cm_recoat-0.raw","ResultFileName":"241007_PSPSP_5…		55.3036		LQQDDIGSRLKEVQEQINDFGAFTK
High	DVDELGDVAQKNEVSAMPTLLLFKNGKEVAKVVGANPAAIKQAIAANA	1	4917.63	n/a	High		54.92		50.06	478.76	4917.62	48.9362	(content is truncated) {"EntryDescription":"Thioredoxin-1","HitHash":{"$type":"Proteinaceous.Thermo.Discoverer.TDL.DiscovererHitHash, Proteinaceous.Thermo.Discoverer","ScoreForDecoy":54.923550326690339,"ChemicalProteoformId":4391,"BiologicalProteoformId":4391,"IsoformId":4391,"EntryId":4391,"IsCharacterized":true,"DataFileName":"241007_PSPSP_5%_01_30kV_YEAST-9__180cm_recoat-0.raw","ResultFileName…		55.4419		DVDELGDVAQKNEVSAMPTLLLFKNGKEVAKVVGANPAAIKQAIAANA
High	KSANLMAGHWVAISGAAGGLGSLAVQYAKAM	1	3029.56	n/a	High		49.11		44.24	447.517	3029.55	60	(content is truncated) {"EntryDescription":"Alcohol dehydrogenase 1","HitHash":{"$type":"Proteinaceous.Thermo.Discoverer.TDL.DiscovererHitHash, Proteinaceous.Thermo.Discoverer","ScoreForDecoy":49.108286797168567,"ChemicalProteoformId":4946,"BiologicalProteoformId":4946,"IsoformId":4946,"EntryId":4946,"IsCharacterized":true,"DataFileName":"241007_PSPSP_5%_01_30kV_YEAST-9__180cm_recoat-0.raw","Resu…		55.5339		KSANLMAGHWVAISGAAGGLGSLAVQYAKAM
Medium	GITVYKALKSANLMAGHWVAISGAAGGLGSL	1	3012.62	n/a	High		28.87		24	34.4536	3013.62	46.6667	(content is truncated) {"EntryDescription":"Alcohol dehydrogenase 1","HitHash":{"$type":"Proteinaceous.Thermo.Discoverer.TDL.DiscovererHitHash, Proteinaceous.Thermo.Discoverer","ScoreForDecoy":28.867700478285464,"ChemicalProteoformId":4535,"BiologicalProteoformId":4535,"IsoformId":4535,"EntryId":4535,"IsCharacterized":true,"DataFileName":"241007_PSPSP_5%_01_30kV_YEAST-9__180cm_recoat-0.raw","Resu…		55.5796		GITVYKALKSANLMAGHWVAISGAAGGLGSL
High	AIEMEGLTWGAHQFIPIGFGIKKLQIN	2	3010.61	n/a	High		26.8		21.93	201.537	3010.61	46.1538	(content is truncated) {"EntryDescription":"Elongation factor 1-beta","HitHash":{"$type":"Proteinaceous.Thermo.Discoverer.TDL.DiscovererHitHash, Proteinaceous.Thermo.Discoverer","ScoreForDecoy":26.798387045991973,"ChemicalProteoformId":3996,"BiologicalProteoformId":3996,"IsoformId":3996,"EntryId":3996,"IsCharacterized":true,"DataFileName":"241007_PSPSP_5%_01_30kV_YEAST-9__180cm_recoat-0.raw","Res…		55.5796		AIEMEGLTWGAHQFIPIGFGIKKLQIN
High	TFQERDPANLPWASLNIDIAIDSTGVFKELDTAQKHIDAGAKKVVITAPSSTAPMF	1	6025.09	n/a	High		13.6		8.73	110.627	6025.08	18.1818	(content is truncated) {"EntryDescription":"Glyceraldehyde-3-phosphate dehydrogenase 2","HitHash":{"$type":"Proteinaceous.Thermo.Discoverer.TDL.DiscovererHitHash, Proteinaceous.Thermo.Discoverer","ScoreForDecoy":13.599539376918271,"ChemicalProteoformId":7081,"BiologicalProteoformId":7081,"IsoformId":7081,"EntryId":7081,"IsCharacterized":true,"DataFileName":"241007_PSPSP_5%_01_30kV_YEAST-9__180cm_…		55.6253		TFQERDPANLPWASLNIDIAIDSTGVFKELDTAQKHIDAGAKKVVITAPSSTAPMF
High	AIVGDAFLRKYYSIYDLGNNAVGLAKAI	1	3014.62	n/a	High		22.55		17.69	118.361	3013.62	55.5556	(content is truncated) {"EntryDescription":"Saccharopepsin","HitHash":{"$type":"Proteinaceous.Thermo.Discoverer.TDL.DiscovererHitHash, Proteinaceous.Thermo.Discoverer","ScoreForDecoy":22.55330094250839,"ChemicalProteoformId":7216,"BiologicalProteoformId":7216,"IsoformId":7216,"EntryId":7216,"IsCharacterized":true,"DataFileName":"241007_PSPSP_5%_01_30kV_YEAST-9__180cm_recoat-0.raw","ResultFileName…		55.6253		AIVGDAFLRKYYSIYDLGNNAVGLAKAI
High	ANLDVKDQKAVDDFLLSLDGTANKSKLGANAILGVSMAAARAAAAEKN	1	4855.55	n/a	High		48.38		43.51	344.055	4855.56	68.0851	(content is truncated) {"EntryDescription":"Enolase 2","HitHash":{"$type":"Proteinaceous.Thermo.Discoverer.TDL.DiscovererHitHash, Proteinaceous.Thermo.Discoverer","ScoreForDecoy":48.37847970934056,"ChemicalProteoformId":5785,"BiologicalProteoformId":5785,"IsoformId":5785,"EntryId":5785,"IsCharacterized":true,"DataFileName":"241007_PSPSP_5%_01_30kV_YEAST-9__180cm_recoat-0.raw","ResultFileName":"24…		55.6706		ANLDVKDQKAVDDFLLSLDGTANKSKLGANAILGVSMAAARAAAAEKN
High	ANLDVKDQKAVDDFLLSLDGTANKSKLGANAILGVSMA	1	3902.05	n/a	High		76.3		71.43	547.072	3902.04	86.4865	(content is truncated) {"EntryDescription":"Enolase 2","HitHash":{"$type":"Proteinaceous.Thermo.Discoverer.TDL.DiscovererHitHash, Proteinaceous.Thermo.Discoverer","ScoreForDecoy":76.296327662595559,"ChemicalProteoformId":6482,"BiologicalProteoformId":6482,"IsoformId":6482,"EntryId":6482,"IsCharacterized":true,"DataFileName":"241007_PSPSP_5%_01_30kV_YEAST-9__180cm_recoat-0.raw","ResultFileName":"2…		55.6706		ANLDVKDQKAVDDFLLSLDGTANKSKLGANAILGVSMA
High	SKPEVKEAVESADLILSVGALLSDFNTGSFSYSYKTK	2	3980.03	n/a	High		80.17		75.3	928.222	3980.53	83.3333	(content is truncated) {"EntryDescription":"Pyruvate decarboxylase isozyme 1","HitHash":{"$type":"Proteinaceous.Thermo.Discoverer.TDL.DiscovererHitHash, Proteinaceous.Thermo.Discoverer","ScoreForDecoy":80.165070939574463,"ChemicalProteoformId":3923,"BiologicalProteoformId":3923,"IsoformId":3923,"EntryId":3923,"IsCharacterized":true,"DataFileName":"241007_PSPSP_5%_01_30kV_YEAST-9__180cm_recoat-0.r…		55.7157		SKPEVKEAVESADLILSVGALLSDFNTGSFSYSYKTK
High	GEEAAISFKEAARTD	1	1593.76	n/a	High		29.87		25	236.791	1593.76	85.7143	(content is truncated) {"EntryDescription":"Eukaryotic translation initiation factor 5A-1","HitHash":{"$type":"Proteinaceous.Thermo.Discoverer.TDL.DiscovererHitHash, Proteinaceous.Thermo.Discoverer","ScoreForDecoy":29.869470917318221,"ChemicalProteoformId":6448,"BiologicalProteoformId":6448,"IsoformId":6448,"EntryId":6448,"IsCharacterized":true,"DataFileName":"241007_PSPSP_5%_01_30kV_YEAST-9__180…		55.7564		GEEAAISFKEAARTD
High	IIAGGVGEFEAGISKDGQTREHALLAF	1	2785.44	n/a	High		12.83		7.96	98.8633	2785.44	30.7692	{"EntryDescription":"Elongation factor 1-alpha","HitHash":{"$type":"Proteinaceous.Thermo.Discoverer.TDL.DiscovererHitHash, Proteinaceous.Thermo.Discoverer","ScoreForDecoy":12.829094699015247,"ChemicalProteoformId":4628,"BiologicalProteoformId":4628,"IsoformId":4628,"EntryId":4628,"IsCharacterized":true,"DataFileName":"241007_PSPSP_5%_01_30kV_YEAST-9__180cm_recoat-0.raw","ResultFileName":"241007_P…		55.7728		IIAGGVGEFEAGISKDGQTREHALLAF
High	KLIDLTQFPAFVTPMGKGSIDEQHPRYGGVYVGTL	1	3833.98	n/a	High		30.46		25.6	355.721	3833.02	38.2353	{"EntryDescription":"Pyruvate decarboxylase isozyme 1","HitHash":{"$type":"Proteinaceous.Thermo.Discoverer.TDL.DiscovererHitHash, Proteinaceous.Thermo.Discoverer","ScoreForDecoy":30.462123680725536,"ChemicalProteoformId":4648,"BiologicalProteoformId":4648,"IsoformId":4648,"EntryId":4648,"IsCharacterized":true,"DataFileName":"241007_PSPSP_5%_01_30kV_YEAST-9__180cm_recoat-0.raw","ResultFileName":"2…		55.821		KLIDLTQFPAFVTPMGKGSIDEQHPRYGGVYVGTL
Medium	ANIDVKDQKAVDDFLISLDGTANKSKLGANAILGVS	1	3699.97	n/a	High		74.05		69.19	5.37955	3699.97	85.7143	(content is truncated) {"EntryDescription":"Enolase 1","HitHash":{"$type":"Proteinaceous.Thermo.Discoverer.TDL.DiscovererHitHash, Proteinaceous.Thermo.Discoverer","ScoreForDecoy":74.054276318603542,"ChemicalProteoformId":3917,"BiologicalProteoformId":3917,"IsoformId":3917,"EntryId":3917,"IsCharacterized":true,"DataFileName":"241007_PSPSP_5%_01_30kV_YEAST-9__180cm_recoat-0.raw","ResultFileName":"2…		55.8699		ANIDVKDQKAVDDFLISLDGTANKSKLGANAILGVS
High	GIQIVADDLTVTNPARIATAIEKKAADALLLKVN	2	3545.02	n/a	High		75.53		70.66	517.48	3545.02	81.8182	(content is truncated) {"EntryDescription":"Enolase 2","HitHash":{"$type":"Proteinaceous.Thermo.Discoverer.TDL.DiscovererHitHash, Proteinaceous.Thermo.Discoverer","ScoreForDecoy":75.5303807863808,"ChemicalProteoformId":5367,"BiologicalProteoformId":5367,"IsoformId":5367,"EntryId":5367,"IsCharacterized":true,"DataFileName":"241007_PSPSP_5%_01_30kV_YEAST-9__180cm_recoat-0.raw","ResultFileName":"241…		55.9006		GIQIVADDLTVTNPARIATAIEKKAADALLLKVN
High	GVPTKIARGTIEIVSDVKVVDAGNKVGQSEASLLNL	1	3677.04	n/a	High		74.15		69.28	558.868	3677.03	71.4286	(content is truncated) {"EntryDescription":"60S acidic ribosomal protein P0","HitHash":{"$type":"Proteinaceous.Thermo.Discoverer.TDL.DiscovererHitHash, Proteinaceous.Thermo.Discoverer","ScoreForDecoy":74.147030360234879,"ChemicalProteoformId":5476,"BiologicalProteoformId":5476,"IsoformId":5476,"EntryId":5476,"IsCharacterized":true,"DataFileName":"241007_PSPSP_5%_01_30kV_YEAST-9__180cm_recoat-0.ra…		55.9456		GVPTKIARGTIEIVSDVKVVDAGNKVGQSEASLLNL
High	EAARDSKSPIILQTSNGGAAYFAGKGISNEGQNASIK	2	3749.9	n/a	High		88.56		83.7	695.403	3749.9	75	(content is truncated) {"EntryDescription":"Fructose-bisphosphate aldolase","HitHash":{"$type":"Proteinaceous.Thermo.Discoverer.TDL.DiscovererHitHash, Proteinaceous.Thermo.Discoverer","ScoreForDecoy":88.56420023722994,"ChemicalProteoformId":7271,"BiologicalProteoformId":7271,"IsoformId":7271,"EntryId":7271,"IsCharacterized":true,"DataFileName":"241007_PSPSP_5%_01_30kV_YEAST-9__180cm_recoat-0.raw"…		55.9631		EAARDSKSPIILQTSNGGAAYFAGKGISNEGQNASIK
High	SDFQKEKVEEQEQQQQQIIKIR	1	2800.44	n/a	High		79.4		74.54	722.686	2800.43	100	(content is truncated) {"EntryDescription":"40S ribosomal protein S20","HitHash":{"$type":"Proteinaceous.Thermo.Discoverer.TDL.DiscovererHitHash, Proteinaceous.Thermo.Discoverer","ScoreForDecoy":79.404204331546168,"ChemicalProteoformId":4559,"BiologicalProteoformId":4559,"IsoformId":4559,"EntryId":4559,"IsCharacterized":true,"DataFileName":"241007_PSPSP_5%_01_30kV_YEAST-9__180cm_recoat-0.raw","Re…		56.1115	N-Term(alpha-amino acetylated residue)	[MOD:01458]-SDFQKEKVEEQEQQQQQIIKIR
High	SDFQKEKVEEQEQQQQQIIKIR	1	2786.42	n/a	High		38.01		33.14	341.286	2785.4	95.2381	(content is truncated) {"EntryDescription":"40S ribosomal protein S20","HitHash":{"$type":"Proteinaceous.Thermo.Discoverer.TDL.DiscovererHitHash, Proteinaceous.Thermo.Discoverer","ScoreForDecoy":38.008498720040095,"ChemicalProteoformId":6443,"BiologicalProteoformId":6443,"IsoformId":6443,"EntryId":6443,"IsCharacterized":true,"DataFileName":"241007_PSPSP_5%_01_30kV_YEAST-9__180cm_recoat-0.raw","Re…		56.1115	N-Term(Formyl)	[MOD:00409]-SDFQKEKVEEQEQQQQQIIKIR
High	QERDPANLPWGSSNVDIAIDSTGVFKELDTAQKHIDAGAKKVVITAPSSTAPM	1	5575.83	n/a	High		24.98		20.12	225.23	5575.82	25	(content is truncated) {"EntryDescription":"Glyceraldehyde-3-phosphate dehydrogenase 3","HitHash":{"$type":"Proteinaceous.Thermo.Discoverer.TDL.DiscovererHitHash, Proteinaceous.Thermo.Discoverer","ScoreForDecoy":24.983100077975472,"ChemicalProteoformId":6798,"BiologicalProteoformId":6798,"IsoformId":6798,"EntryId":6798,"IsCharacterized":true,"DataFileName":"241007_PSPSP_5%_01_30kV_YEAST-9__180cm_…		56.1545		QERDPANLPWGSSNVDIAIDSTGVFKELDTAQKHIDAGAKKVVITAPSSTAPM
High	TVTDKEGIPAGWQGLDNGPESRKLFA	1	2785.4	n/a	High		24.98		20.12	256.327	2785.4	56	(content is truncated) {"EntryDescription":"Phosphoglycerate kinase","HitHash":{"$type":"Proteinaceous.Thermo.Discoverer.TDL.DiscovererHitHash, Proteinaceous.Thermo.Discoverer","ScoreForDecoy":24.983100077975472,"ChemicalProteoformId":5683,"BiologicalProteoformId":5683,"IsoformId":5683,"EntryId":5683,"IsCharacterized":true,"DataFileName":"241007_PSPSP_5%_01_30kV_YEAST-9__180cm_recoat-0.raw","Resu…		56.1545		TVTDKEGIPAGWQGLDNGPESRKLFA
High	AAAAEKNVPLYQHLADLSKSKTSPYVLPVPFLNVLNGGSHAGGALALQEFMIAPTGAKTF	1	6220.28	n/a	High		63.4		58.53	322.539	6220.27	45.7627	(content is truncated) {"EntryDescription":"Enolase 2","HitHash":{"$type":"Proteinaceous.Thermo.Discoverer.TDL.DiscovererHitHash, Proteinaceous.Thermo.Discoverer","ScoreForDecoy":63.3969980829515,"ChemicalProteoformId":4432,"BiologicalProteoformId":4432,"IsoformId":4432,"EntryId":4432,"IsCharacterized":true,"DataFileName":"241007_PSPSP_5%_01_30kV_YEAST-9__180cm_recoat-0.raw","ResultFileName":"241…		56.1995		AAAAEKNVPLYQHLADLSKSKTSPYVLPVPFLNVLNGGSHAGGALALQEFMIAPTGAKTF
High	SWYDNEYGYSTRVVDLVEHVAKA	1	2700.28	n/a	High		49.2		44.34	395.396	2700.28	81.8182	(content is truncated) {"EntryDescription":"Glyceraldehyde-3-phosphate dehydrogenase 2","HitHash":{"$type":"Proteinaceous.Thermo.Discoverer.TDL.DiscovererHitHash, Proteinaceous.Thermo.Discoverer","ScoreForDecoy":49.202013149697663,"ChemicalProteoformId":4281,"BiologicalProteoformId":4281,"IsoformId":4281,"EntryId":4281,"IsCharacterized":true,"DataFileName":"241007_PSPSP_5%_01_30kV_YEAST-9__180cm_…		56.245		SWYDNEYGYSTRVVDLVEHVAKA
High	IIAGGVGEFEAGISKDGQTREHALLA	1	2638.37	n/a	High		55.74		50.87	490.878	2638.37	84	(content is truncated) {"EntryDescription":"Elongation factor 1-alpha","HitHash":{"$type":"Proteinaceous.Thermo.Discoverer.TDL.DiscovererHitHash, Proteinaceous.Thermo.Discoverer","ScoreForDecoy":55.737311844427538,"ChemicalProteoformId":5380,"BiologicalProteoformId":5380,"IsoformId":5380,"EntryId":5380,"IsCharacterized":true,"DataFileName":"241007_PSPSP_5%_01_30kV_YEAST-9__180cm_recoat-0.raw","Re…		56.2906		IIAGGVGEFEAGISKDGQTREHALLA
High	TLLEAIDAIEQPSRPTDKPLRLPLQDVYKIGGIGTVPVGRVETGVIKPGMVVT	2	5636.14	n/a	High		45.04		40.17	363.93	5636.13	46.1538	(content is truncated) {"EntryDescription":"Elongation factor 1-alpha","HitHash":{"$type":"Proteinaceous.Thermo.Discoverer.TDL.DiscovererHitHash, Proteinaceous.Thermo.Discoverer","ScoreForDecoy":45.039283743778938,"ChemicalProteoformId":6930,"BiologicalProteoformId":6930,"IsoformId":6930,"EntryId":6930,"IsCharacterized":true,"DataFileName":"241007_PSPSP_5%_01_30kV_YEAST-9__180cm_recoat-0.raw","Re…		56.3354		TLLEAIDAIEQPSRPTDKPLRLPLQDVYKIGGIGTVPVGRVETGVIKPGMVVT
High	SVFDALGTPLSNKYSEGYPGARYYGGNEHIDRMEIL	1	4018.92	n/a	High		23.44		18.57	305.729	4018.91	31.4286	{"EntryDescription":"Serine hydroxymethyltransferase, cytosolic","HitHash":{"$type":"Proteinaceous.Thermo.Discoverer.TDL.DiscovererHitHash, Proteinaceous.Thermo.Discoverer","ScoreForDecoy":23.439179295731474,"ChemicalProteoformId":6866,"BiologicalProteoformId":6866,"IsoformId":6866,"EntryId":6866,"IsCharacterized":true,"DataFileName":"241007_PSPSP_5%_01_30kV_YEAST-9__180cm_recoat-0.raw","ResultFi…		56.3944		SVFDALGTPLSNKYSEGYPGARYYGGNEHIDRMEIL
High	AEGKLKGVLGYTEDAVVSSDFLGDSHSSIFDASAGIQLSPKFVKLVSWYDNEYGYSTR	1	6303.1	n/a	High		129.14		124.27	982.792	6303.09	80.7018	(content is truncated) {"EntryDescription":"Glyceraldehyde-3-phosphate dehydrogenase 3","HitHash":{"$type":"Proteinaceous.Thermo.Discoverer.TDL.DiscovererHitHash, Proteinaceous.Thermo.Discoverer","ScoreForDecoy":129.13697385672126,"ChemicalProteoformId":6488,"BiologicalProteoformId":6488,"IsoformId":6488,"EntryId":6488,"IsCharacterized":true,"DataFileName":"241007_PSPSP_5%_01_30kV_YEAST-9__180cm_…		56.4335		AEGKLKGVLGYTEDAVVSSDFLGDSHSSIFDASAGIQLSPKFVKLVSWYDNEYGYSTR
High	VYKALKSANLMAGHWVAISGAAGGLGSL	1	2741.47	n/a	High		19.64		14.77	145.125	2741.47	40.7407	{"EntryDescription":"Alcohol dehydrogenase 1","HitHash":{"$type":"Proteinaceous.Thermo.Discoverer.TDL.DiscovererHitHash, Proteinaceous.Thermo.Discoverer","ScoreForDecoy":19.639357862044751,"ChemicalProteoformId":3945,"BiologicalProteoformId":3945,"IsoformId":3945,"EntryId":3945,"IsCharacterized":true,"DataFileName":"241007_PSPSP_5%_01_30kV_YEAST-9__180cm_recoat-0.raw","ResultFileName":"241007_PSP…		56.4529		VYKALKSANLMAGHWVAISGAAGGLGSL
High	KLNIPTGIPLVFELDENLKPSKPSYYLDPEAAAAGAAAVANQGKK	1	4708.51	n/a	High		65.05		60.19	647.113	4708.51	68.1818	(content is truncated) {"EntryDescription":"Phosphoglycerate mutase 1","HitHash":{"$type":"Proteinaceous.Thermo.Discoverer.TDL.DiscovererHitHash, Proteinaceous.Thermo.Discoverer","ScoreForDecoy":65.05213869386121,"ChemicalProteoformId":4020,"BiologicalProteoformId":4020,"IsoformId":4020,"EntryId":4020,"IsCharacterized":true,"DataFileName":"241007_PSPSP_5%_01_30kV_YEAST-9__180cm_recoat-0.raw","Res…		56.4907		KLNIPTGIPLVFELDENLKPSKPSYYLDPEAAAAGAAAVANQGKK
High	GIQIVADDLTVTNPARIATAIEKKAADALLLKV	2	3430.98	n/a	High		49.09		44.23	529.279	3430.97	68.75	(content is truncated) {"EntryDescription":"Enolase 2","HitHash":{"$type":"Proteinaceous.Thermo.Discoverer.TDL.DiscovererHitHash, Proteinaceous.Thermo.Discoverer","ScoreForDecoy":49.093137832514877,"ChemicalProteoformId":5519,"BiologicalProteoformId":5519,"IsoformId":5519,"EntryId":5519,"IsCharacterized":true,"DataFileName":"241007_PSPSP_5%_01_30kV_YEAST-9__180cm_recoat-0.raw","ResultFileName":"2…		56.5323		GIQIVADDLTVTNPARIATAIEKKAADALLLKV
High	AAEKNVPLYQHLADLSKSKTSPYVLPVPFLNVLNGGSHAGGALALQEFMIAPTGAKTF	1	6078.21	n/a	High		38.57		33.71	158.975	6078.2	38.5965	(content is truncated) {"EntryDescription":"Enolase 2","HitHash":{"$type":"Proteinaceous.Thermo.Discoverer.TDL.DiscovererHitHash, Proteinaceous.Thermo.Discoverer","ScoreForDecoy":38.57176898897017,"ChemicalProteoformId":4692,"BiologicalProteoformId":4692,"IsoformId":4692,"EntryId":4692,"IsCharacterized":true,"DataFileName":"241007_PSPSP_5%_01_30kV_YEAST-9__180cm_recoat-0.raw","ResultFileName":"24…		56.5501		AAEKNVPLYQHLADLSKSKTSPYVLPVPFLNVLNGGSHAGGALALQEFMIAPTGAKTF
High	AAVFEQKAKAIIV	1	1386.82	n/a	High		17.37		12.5	122.935	1386.82	75	{"EntryDescription":"Pyruvate kinase 1","HitHash":{"$type":"Proteinaceous.Thermo.Discoverer.TDL.DiscovererHitHash, Proteinaceous.Thermo.Discoverer","ScoreForDecoy":17.370936565410798,"ChemicalProteoformId":5071,"BiologicalProteoformId":5071,"IsoformId":5071,"EntryId":5071,"IsCharacterized":true,"DataFileName":"241007_PSPSP_5%_01_30kV_YEAST-9__180cm_recoat-0.raw","ResultFileName":"241007_PSPSP_5%_…		56.5901		AAVFEQKAKAIIV
High	VIDRLLPYWQDVIAKDLLSGKTVM	1	2772.52	n/a	High		40.54		35.67	391.115	2772.52	69.5652	(content is truncated) {"EntryDescription":"Phosphoglycerate mutase 1","HitHash":{"$type":"Proteinaceous.Thermo.Discoverer.TDL.DiscovererHitHash, Proteinaceous.Thermo.Discoverer","ScoreForDecoy":40.540562183541034,"ChemicalProteoformId":4135,"BiologicalProteoformId":4135,"IsoformId":4135,"EntryId":4135,"IsCharacterized":true,"DataFileName":"241007_PSPSP_5%_01_30kV_YEAST-9__180cm_recoat-0.raw","Re…		56.5901		VIDRLLPYWQDVIAKDLLSGKTVM
High	TLLEAIDAIEQPSRPTDKPLRLPLQDVYKIGGIGTVPVGRVETGVIKPGMVV	1	5535.09	n/a	High		47.43		42.57	367.643	5535.09	43.1373	(content is truncated) {"EntryDescription":"Elongation factor 1-alpha","HitHash":{"$type":"Proteinaceous.Thermo.Discoverer.TDL.DiscovererHitHash, Proteinaceous.Thermo.Discoverer","ScoreForDecoy":47.434313239911518,"ChemicalProteoformId":6437,"BiologicalProteoformId":6437,"IsoformId":6437,"EntryId":6437,"IsCharacterized":true,"DataFileName":"241007_PSPSP_5%_01_30kV_YEAST-9__180cm_recoat-0.raw","Re…		56.6343		TLLEAIDAIEQPSRPTDKPLRLPLQDVYKIGGIGTVPVGRVETGVIKPGMVV
High	GVPTKIARGTIEIVSDVKVVDAGNKVGQSEASLL	1	3449.91	n/a	High		55.36		50.49	449.097	3449.91	69.697	(content is truncated) {"EntryDescription":"60S acidic ribosomal protein P0","HitHash":{"$type":"Proteinaceous.Thermo.Discoverer.TDL.DiscovererHitHash, Proteinaceous.Thermo.Discoverer","ScoreForDecoy":55.356469899807884,"ChemicalProteoformId":5948,"BiologicalProteoformId":5948,"IsoformId":5948,"EntryId":5948,"IsCharacterized":true,"DataFileName":"241007_PSPSP_5%_01_30kV_YEAST-9__180cm_recoat-0.ra…		56.6787		GVPTKIARGTIEIVSDVKVVDAGNKVGQSEASLL
High	PPKFDPNEVKYLYLRAVGGEVGAS	1	2675.43	n/a	High		40.43		35.57	423.135	2675.43	52.1739	{"EntryDescription":"60S ribosomal protein L12-A","HitHash":{"$type":"Proteinaceous.Thermo.Discoverer.TDL.DiscovererHitHash, Proteinaceous.Thermo.Discoverer","ScoreForDecoy":40.431573636359566,"ChemicalProteoformId":4845,"BiologicalProteoformId":4845,"IsoformId":4845,"EntryId":4845,"IsCharacterized":true,"DataFileName":"241007_PSPSP_5%_01_30kV_YEAST-9__180cm_recoat-0.raw","ResultFileName":"241007…		56.769	P1(N,N-dimethyl-L-proline); K3(N6,N6,N6-trimethyl-L-lysine)	P[MOD:00075]PK[MOD:00083]FDPNEVKYLYLRAVGGEVGAS
High	AHFANDRVDIIANDQGNRTTPSFVAFTDTERLIGDAAKNQAAMNPSNTVFDAK	1	5734.78	n/a	High		48.52		43.65	277.749	5734.77	53.8462	(content is truncated) {"EntryDescription":"Heat shock protein SSA1","HitHash":{"$type":"Proteinaceous.Thermo.Discoverer.TDL.DiscovererHitHash, Proteinaceous.Thermo.Discoverer","ScoreForDecoy":48.5159053752706,"ChemicalProteoformId":4644,"BiologicalProteoformId":4644,"IsoformId":4644,"EntryId":4644,"IsCharacterized":true,"DataFileName":"241007_PSPSP_5%_01_30kV_YEAST-9__180cm_recoat-0.raw","Result…		56.8143		AHFANDRVDIIANDQGNRTTPSFVAFTDTERLIGDAAKNQAAMNPSNTVFDAK
High	AHFSNDRVDIIANDQGNRTTPSFVGFTDTERLIGDAAKNQAAMNPANTVFDAK	1	5720.77	n/a	High		30.94		26.08	169.52	5720.76	38.4615	(content is truncated) {"EntryDescription":"Heat shock protein SSA2","HitHash":{"$type":"Proteinaceous.Thermo.Discoverer.TDL.DiscovererHitHash, Proteinaceous.Thermo.Discoverer","ScoreForDecoy":30.944983579356531,"ChemicalProteoformId":7225,"BiologicalProteoformId":7225,"IsoformId":7225,"EntryId":7225,"IsCharacterized":true,"DataFileName":"241007_PSPSP_5%_01_30kV_YEAST-9__180cm_recoat-0.raw","Resu…		56.8143		AHFSNDRVDIIANDQGNRTTPSFVGFTDTERLIGDAAKNQAAMNPANTVFDAK
High	TVMIAAHGNSLRGLVKHLEGISDADIAKLNIPTGIPLVFELDENLKPSKPSYYLDPEAAAAGAA	1	6681.52	n/a	High		15.2		10.33	99.9501	6681.51	19.0476	(content is truncated) {"EntryDescription":"Phosphoglycerate mutase 1","HitHash":{"$type":"Proteinaceous.Thermo.Discoverer.TDL.DiscovererHitHash, Proteinaceous.Thermo.Discoverer","ScoreForDecoy":15.195722031290851,"ChemicalProteoformId":5329,"BiologicalProteoformId":5329,"IsoformId":5329,"EntryId":5329,"IsCharacterized":true,"DataFileName":"241007_PSPSP_5%_01_30kV_YEAST-9__180cm_recoat-0.raw","Re…		56.8143		TVMIAAHGNSLRGLVKHLEGISDADIAKLNIPTGIPLVFELDENLKPSKPSYYLDPEAAAAGAA
High	SQLAAQMEKHEAKAPADAEKKDEAIPELVEGQTFDADVE	2	4238.03	n/a	High		70.48		65.62	715.631	4238.03	73.6842	(content is truncated) {"EntryDescription":"Nascent polypeptide-associated complex subunit beta-1","HitHash":{"$type":"Proteinaceous.Thermo.Discoverer.TDL.DiscovererHitHash, Proteinaceous.Thermo.Discoverer","ScoreForDecoy":70.483454213983137,"ChemicalProteoformId":6588,"BiologicalProteoformId":6588,"IsoformId":6588,"EntryId":6588,"IsCharacterized":true,"DataFileName":"241007_PSPSP_5%_01_30kV_YEAS…		56.8597		SQLAAQMEKHEAKAPADAEKKDEAIPELVEGQTFDADVE
High	SVEMHHEQLEQGVPGDNVGFNVK	1	2549.2	n/a	High		40.84		35.97	475.019	2549.2	63.6364	(content is truncated) {"EntryDescription":"Elongation factor 1-alpha","HitHash":{"$type":"Proteinaceous.Thermo.Discoverer.TDL.DiscovererHitHash, Proteinaceous.Thermo.Discoverer","ScoreForDecoy":40.8380893111015,"ChemicalProteoformId":7133,"BiologicalProteoformId":7133,"IsoformId":7133,"EntryId":7133,"IsCharacterized":true,"DataFileName":"241007_PSPSP_5%_01_30kV_YEAST-9__180cm_recoat-0.raw","Resu…		56.9051		SVEMHHEQLEQGVPGDNVGFNVK
High	MAAARAAAAEKNVPLYQHLADLSKSKTSPYVLPVPFLNVLNGGSHAGGALALQEFMIAPTGAKTFAEAM	1	7122.69	n/a	High		42.48		37.61	541.641	7122.68	30.8824	(content is truncated) {"EntryDescription":"Enolase 2","HitHash":{"$type":"Proteinaceous.Thermo.Discoverer.TDL.DiscovererHitHash, Proteinaceous.Thermo.Discoverer","ScoreForDecoy":42.479035135664205,"ChemicalProteoformId":6486,"BiologicalProteoformId":6486,"IsoformId":6486,"EntryId":6486,"IsCharacterized":true,"DataFileName":"241007_PSPSP_5%_01_30kV_YEAST-9__180cm_recoat-0.raw","ResultFileName":"2…		56.9506		MAAARAAAAEKNVPLYQHLADLSKSKTSPYVLPVPFLNVLNGGSHAGGALALQEFMIAPTGAKTFAEAM
High	SLGIETAGGVMTKLIPRNSTIPTKKSEVFSTY	1	3424.83	n/a	High		16.3		11.43	124.852	3424.83	41.9355	{"EntryDescription":"Heat shock protein SSA2","HitHash":{"$type":"Proteinaceous.Thermo.Discoverer.TDL.DiscovererHitHash, Proteinaceous.Thermo.Discoverer","ScoreForDecoy":16.296730540159647,"ChemicalProteoformId":6928,"BiologicalProteoformId":6928,"IsoformId":6928,"EntryId":6928,"IsCharacterized":true,"DataFileName":"241007_PSPSP_5%_01_30kV_YEAST-9__180cm_recoat-0.raw","ResultFileName":"241007_PSP…		57.0408		SLGIETAGGVMTKLIPRNSTIPTKKSEVFSTY
High	SLGIETAGGVMTKLIPRNSTIPTKKSEIFSTY	1	3438.84	n/a	High		47.26		42.4	266.679	3438.84	77.4194	(content is truncated) {"EntryDescription":"Heat shock protein SSA1","HitHash":{"$type":"Proteinaceous.Thermo.Discoverer.TDL.DiscovererHitHash, Proteinaceous.Thermo.Discoverer","ScoreForDecoy":47.264443472756604,"ChemicalProteoformId":6184,"BiologicalProteoformId":6184,"IsoformId":6184,"EntryId":6184,"IsCharacterized":true,"DataFileName":"241007_PSPSP_5%_01_30kV_YEAST-9__180cm_recoat-0.raw","Resu…		57.0408		SLGIETAGGVMTKLIPRNSTIPTKKSEIFSTY
High	AAEKNVPLYQHLADLSKSKTSPYVLPVPFLNV	1	3537.92	n/a	High		30.76		25.89	284.165	3537.92	51.6129	(content is truncated) {"EntryDescription":"Enolase 2","HitHash":{"$type":"Proteinaceous.Thermo.Discoverer.TDL.DiscovererHitHash, Proteinaceous.Thermo.Discoverer","ScoreForDecoy":30.757513537323423,"ChemicalProteoformId":4111,"BiologicalProteoformId":4111,"IsoformId":4111,"EntryId":4111,"IsCharacterized":true,"DataFileName":"241007_PSPSP_5%_01_30kV_YEAST-9__180cm_recoat-0.raw","ResultFileName":"2…		57.0852		AAEKNVPLYQHLADLSKSKTSPYVLPVPFLNV
High	TTGEWDKLTQDKSFNDNSKIRMIEIMLPVFDAPQNLVEQAKLTAATNAKQ	1	5647.87	n/a	High		89.29		84.42	730.67	5647.85	67.3469	(content is truncated) {"EntryDescription":"Pyruvate decarboxylase isozyme 1","HitHash":{"$type":"Proteinaceous.Thermo.Discoverer.TDL.DiscovererHitHash, Proteinaceous.Thermo.Discoverer","ScoreForDecoy":89.289364813828641,"ChemicalProteoformId":4388,"BiologicalProteoformId":4388,"IsoformId":4388,"EntryId":4388,"IsCharacterized":true,"DataFileName":"241007_PSPSP_5%_01_30kV_YEAST-9__180cm_recoat-0.r…		57.1294		TTGEWDKLTQDKSFNDNSKIRMIEIMLPVFDAPQNLVEQAKLTAATNAKQ
High	APAGVTTEVKSVEMHHEQLEQGVPGDNVGFNVK	3	3502.72	n/a	High		51.71		46.84	443.862	3502.71	75	(content is truncated) {"EntryDescription":"Elongation factor 1-alpha","HitHash":{"$type":"Proteinaceous.Thermo.Discoverer.TDL.DiscovererHitHash, Proteinaceous.Thermo.Discoverer","ScoreForDecoy":51.707093131268394,"ChemicalProteoformId":5268,"BiologicalProteoformId":5268,"IsoformId":5268,"EntryId":5268,"IsCharacterized":true,"DataFileName":"241007_PSPSP_5%_01_30kV_YEAST-9__180cm_recoat-0.raw","Re…		57.2178		APAGVTTEVKSVEMHHEQLEQGVPGDNVGFNVK
High	FLSKKGSLENNIREFPEYFAAQA	1	2658.34	n/a	High		11.66		6.8	75.2494	2658.34	31.8182	{"EntryDescription":"60S ribosomal protein L10","HitHash":{"$type":"Proteinaceous.Thermo.Discoverer.TDL.DiscovererHitHash, Proteinaceous.Thermo.Discoverer","ScoreForDecoy":11.662905049910044,"ChemicalProteoformId":4617,"BiologicalProteoformId":4617,"IsoformId":4617,"EntryId":4617,"IsCharacterized":true,"DataFileName":"241007_PSPSP_5%_01_30kV_YEAST-9__180cm_recoat-0.raw","ResultFileName":"241007_P…		57.2598		FLSKKGSLENNIREFPEYFAAQA
High	IVADDLTVTNPARIATAIEKKAADALLLKVN	1	3246.86	n/a	High		50.18		45.32	520.283	3246.85	80	(content is truncated) {"EntryDescription":"Enolase 2","HitHash":{"$type":"Proteinaceous.Thermo.Discoverer.TDL.DiscovererHitHash, Proteinaceous.Thermo.Discoverer","ScoreForDecoy":50.181400253526355,"ChemicalProteoformId":4075,"BiologicalProteoformId":4075,"IsoformId":4075,"EntryId":4075,"IsCharacterized":true,"DataFileName":"241007_PSPSP_5%_01_30kV_YEAST-9__180cm_recoat-0.raw","ResultFileName":"2…		57.3046		IVADDLTVTNPARIATAIEKKAADALLLKVN
High	GGVGEFEAGISKDGQTREHALLAF	1	2488.23	n/a	High		40.2		35.33	333.395	2488.23	60.8696	{"EntryDescription":"Elongation factor 1-alpha","HitHash":{"$type":"Proteinaceous.Thermo.Discoverer.TDL.DiscovererHitHash, Proteinaceous.Thermo.Discoverer","ScoreForDecoy":40.200060372063369,"ChemicalProteoformId":4328,"BiologicalProteoformId":4328,"IsoformId":4328,"EntryId":4328,"IsCharacterized":true,"DataFileName":"241007_PSPSP_5%_01_30kV_YEAST-9__180cm_recoat-0.raw","ResultFileName":"241007_P…		57.35		GGVGEFEAGISKDGQTREHALLAF
High	TDQNPIQVVVDAITNTGPREDTTRVGGGGAARRQAVDVSPLRRVNQAIA	1	5138.7	n/a	High		49.72		44.85	449.28	5138.7	39.5833	(content is truncated) {"EntryDescription":"40S ribosomal protein S5","HitHash":{"$type":"Proteinaceous.Thermo.Discoverer.TDL.DiscovererHitHash, Proteinaceous.Thermo.Discoverer","ScoreForDecoy":49.720650476313736,"ChemicalProteoformId":5069,"BiologicalProteoformId":5069,"IsoformId":5069,"EntryId":5069,"IsCharacterized":true,"DataFileName":"241007_PSPSP_5%_01_30kV_YEAST-9__180cm_recoat-0.raw","Res…		57.3954		TDQNPIQVVVDAITNTGPREDTTRVGGGGAARRQAVDVSPLRRVNQAIA
High	SNNSFTNFKLATELPAWSKLQKIYESQGKTLSVK	2	3899.05	n/a	High		71.41		66.54	559.424	3899.05	81.8182	(content is truncated) {"EntryDescription":"Glucose-6-phosphate isomerase","HitHash":{"$type":"Proteinaceous.Thermo.Discoverer.TDL.DiscovererHitHash, Proteinaceous.Thermo.Discoverer","ScoreForDecoy":71.409799889959586,"ChemicalProteoformId":7110,"BiologicalProteoformId":7110,"IsoformId":7110,"EntryId":7110,"IsCharacterized":true,"DataFileName":"241007_PSPSP_5%_01_30kV_YEAST-9__180cm_recoat-0.raw"…		57.4861	N-Term(alpha-amino acetylated residue)	[MOD:01458]-SNNSFTNFKLATELPAWSKLQKIYESQGKTLSVK
High	SDLVNKKFPAGDYKFQYIAISQSDADSESCKMPQTVEWSKLISENKKVIITGAP	1	6126	n/a	High		36.64		31.77	301.91	6125.99	32.0755	(content is truncated) {"EntryDescription":"Peroxiredoxin AHP1","HitHash":{"$type":"Proteinaceous.Thermo.Discoverer.TDL.DiscovererHitHash, Proteinaceous.Thermo.Discoverer","ScoreForDecoy":36.636311995675769,"ChemicalProteoformId":5300,"BiologicalProteoformId":5300,"IsoformId":5300,"EntryId":5300,"IsCharacterized":true,"DataFileName":"241007_PSPSP_5%_01_30kV_YEAST-9__180cm_recoat-0.raw","ResultFil…		57.5314	N-Term(alpha-amino acetylated residue); S27(O-phospho-L-serine)	[MOD:01458]-SDLVNKKFPAGDYKFQYIAISQSDADS[MOD:00046]ESCKMPQTVEWSKLISENKKVIITGAP
High	AARAAAAEKNVPLYQHLADLSKSKTSPYVLPVPFLNVLNGGSHAGGALALQEFMIAPTGAKTFAEAM	1	6920.61	n/a	High		66.34		61.47	600.962	6920.61	46.9697	(content is truncated) {"EntryDescription":"Enolase 2","HitHash":{"$type":"Proteinaceous.Thermo.Discoverer.TDL.DiscovererHitHash, Proteinaceous.Thermo.Discoverer","ScoreForDecoy":66.339920873780585,"ChemicalProteoformId":4985,"BiologicalProteoformId":4985,"IsoformId":4985,"EntryId":4985,"IsCharacterized":true,"DataFileName":"241007_PSPSP_5%_01_30kV_YEAST-9__180cm_recoat-0.raw","ResultFileName":"2…		57.5768		AARAAAAEKNVPLYQHLADLSKSKTSPYVLPVPFLNVLNGGSHAGGALALQEFMIAPTGAKTFAEAM
High	EVLGEQGKDVKIIVKIENQQGVNNFDEILKVTDGVMVAR	2	4324.31	n/a	High		75.12		70.26	765.315	4324.31	76.3158	(content is truncated) {"EntryDescription":"Pyruvate kinase 1","HitHash":{"$type":"Proteinaceous.Thermo.Discoverer.TDL.DiscovererHitHash, Proteinaceous.Thermo.Discoverer","ScoreForDecoy":75.122887159202691,"ChemicalProteoformId":6543,"BiologicalProteoformId":6543,"IsoformId":6543,"EntryId":6543,"IsCharacterized":true,"DataFileName":"241007_PSPSP_5%_01_30kV_YEAST-9__180cm_recoat-0.raw","ResultFile…		57.6223		EVLGEQGKDVKIIVKIENQQGVNNFDEILKVTDGVMVAR
High	ALLPHLTNAIVETNKWQEKIAI	1	2501.4	n/a	High		70.57		65.7	683.033	2501.4	90.4762	(content is truncated) {"EntryDescription":"Elongation factor 3A","HitHash":{"$type":"Proteinaceous.Thermo.Discoverer.TDL.DiscovererHitHash, Proteinaceous.Thermo.Discoverer","ScoreForDecoy":70.568766188428341,"ChemicalProteoformId":5538,"BiologicalProteoformId":5538,"IsoformId":5538,"EntryId":5538,"IsCharacterized":true,"DataFileName":"241007_PSPSP_5%_01_30kV_YEAST-9__180cm_recoat-0.raw","ResultF…		57.6673		ALLPHLTNAIVETNKWQEKIAI
High	DFLGDSHSSIFDASAGIQLSPKFVKLVSWYDNEYGYSTRVVDLVEHVAKA	2	5559.76	n/a	High		102.11		97.24	793.048	5559.76	81.6327	(content is truncated) {"EntryDescription":"Glyceraldehyde-3-phosphate dehydrogenase 3","HitHash":{"$type":"Proteinaceous.Thermo.Discoverer.TDL.DiscovererHitHash, Proteinaceous.Thermo.Discoverer","ScoreForDecoy":102.10522430587487,"ChemicalProteoformId":5767,"BiologicalProteoformId":5767,"IsoformId":5767,"EntryId":5767,"IsCharacterized":true,"DataFileName":"241007_PSPSP_5%_01_30kV_YEAST-9__180cm_…		57.7124		DFLGDSHSSIFDASAGIQLSPKFVKLVSWYDNEYGYSTRVVDLVEHVAKA
High	SRLERLTSLNVVAGSDLRRTSIIGTIGPKTNNPETLVALR	2	4359.44	n/a	High		65.99		61.12	463.226	4359.43	61.5385	(content is truncated) {"EntryDescription":"Pyruvate kinase 1","HitHash":{"$type":"Proteinaceous.Thermo.Discoverer.TDL.DiscovererHitHash, Proteinaceous.Thermo.Discoverer","ScoreForDecoy":65.986392136745067,"ChemicalProteoformId":6709,"BiologicalProteoformId":6709,"IsoformId":6709,"EntryId":6709,"IsCharacterized":true,"DataFileName":"241007_PSPSP_5%_01_30kV_YEAST-9__180cm_recoat-0.raw","ResultFile…		57.8484	N-Term(alpha-amino acetylated residue)	[MOD:01458]-SRLERLTSLNVVAGSDLRRTSIIGTIGPKTNNPETLVALR
High	SGYVRSRGESDDSLNRLAQNDGLLKNVWSYS	1	3485.69	n/a	High		11.62		6.75	102.299	3485.69	30	(content is truncated) {"EntryDescription":"40S ribosomal protein S21-A","HitHash":{"$type":"Proteinaceous.Thermo.Discoverer.TDL.DiscovererHitHash, Proteinaceous.Thermo.Discoverer","ScoreForDecoy":11.615209574042225,"ChemicalProteoformId":4303,"BiologicalProteoformId":4303,"IsoformId":4303,"EntryId":4303,"IsCharacterized":true,"DataFileName":"241007_PSPSP_5%_01_30kV_YEAST-9__180cm_recoat-0.raw","…		57.893		SGYVRSRGESDDSLNRLAQNDGLLKNVWSYS
High	EMHHEQLEQGVPGDNVGFNVK	1	2363.1	n/a	High		16.75		11.88	187.578	2364.1	45	{"EntryDescription":"Elongation factor 1-alpha","HitHash":{"$type":"Proteinaceous.Thermo.Discoverer.TDL.DiscovererHitHash, Proteinaceous.Thermo.Discoverer","ScoreForDecoy":16.749984769916921,"ChemicalProteoformId":6935,"BiologicalProteoformId":6935,"IsoformId":6935,"EntryId":6935,"IsCharacterized":true,"DataFileName":"241007_PSPSP_5%_01_30kV_YEAST-9__180cm_recoat-0.raw","ResultFileName":"241007_P…		57.9385		EMHHEQLEQGVPGDNVGFNVK
High	GIQIVADDLTVTNPKRIATAIEKKAADALL	1	3147.79	n/a	High		32.85		27.98	317.979	3147.79	51.7241	(content is truncated) {"EntryDescription":"Enolase 1","HitHash":{"$type":"Proteinaceous.Thermo.Discoverer.TDL.DiscovererHitHash, Proteinaceous.Thermo.Discoverer","ScoreForDecoy":32.84662593732358,"ChemicalProteoformId":5481,"BiologicalProteoformId":5481,"IsoformId":5481,"EntryId":5481,"IsCharacterized":true,"DataFileName":"241007_PSPSP_5%_01_30kV_YEAST-9__180cm_recoat-0.raw","ResultFileName":"24…		57.9385		GIQIVADDLTVTNPKRIATAIEKKAADALL
High	TLLEAIDAIEQPSRPTDKPLRLPLQDVYKIGGIGTVPVGRVETGVIKPGMVVTFAPAGVTTEVKSVEMHHEQLEQGVPGDNVGFNVK	2	9267.91	n/a	High		46.9		42.03	301.711	9267.9	34.8837	(content is truncated) {"EntryDescription":"Elongation factor 1-alpha","HitHash":{"$type":"Proteinaceous.Thermo.Discoverer.TDL.DiscovererHitHash, Proteinaceous.Thermo.Discoverer","ScoreForDecoy":46.898368318243776,"ChemicalProteoformId":4732,"BiologicalProteoformId":4732,"IsoformId":4732,"EntryId":4732,"IsCharacterized":true,"DataFileName":"241007_PSPSP_5%_01_30kV_YEAST-9__180cm_recoat-0.raw","Re…		57.9839		TLLEAIDAIEQPSRPTDKPLRLPLQDVYKIGGIGTVPVGRVETGVIKPGMVVTFAPAGVTTEVKSVEMHHEQLEQGVPGDNVGFNVK
High	KIATYQERDPANLPWGSSNVDIAIDSTGVFKELDTAQKHIDAGAKKVVITAPSSTAPM	2	6152.15	n/a	High		65.07		60.2	592.791	6152.16	57.8947	(content is truncated) {"EntryDescription":"Glyceraldehyde-3-phosphate dehydrogenase 3","HitHash":{"$type":"Proteinaceous.Thermo.Discoverer.TDL.DiscovererHitHash, Proteinaceous.Thermo.Discoverer","ScoreForDecoy":65.065020942534161,"ChemicalProteoformId":6536,"BiologicalProteoformId":6536,"IsoformId":6536,"EntryId":6536,"IsCharacterized":true,"DataFileName":"241007_PSPSP_5%_01_30kV_YEAST-9__180cm_…		58.0738		KIATYQERDPANLPWGSSNVDIAIDSTGVFKELDTAQKHIDAGAKKVVITAPSSTAPM
High	GIQIVADDLTVTNPKRIATAIEKKAADALLLKVNQIGTL	3	4114.37	n/a	High		38.33		33.46	328.824	4114.37	52.6316	(content is truncated) {"EntryDescription":"Enolase 1","HitHash":{"$type":"Proteinaceous.Thermo.Discoverer.TDL.DiscovererHitHash, Proteinaceous.Thermo.Discoverer","ScoreForDecoy":38.326311333166316,"ChemicalProteoformId":6047,"BiologicalProteoformId":6047,"IsoformId":6047,"EntryId":6047,"IsCharacterized":true,"DataFileName":"241007_PSPSP_5%_01_30kV_YEAST-9__180cm_recoat-0.raw","ResultFileName":"2…		58.1335		GIQIVADDLTVTNPKRIATAIEKKAADALLLKVNQIGTL
High	AAISAMVDAAKDQVALRMPELIPVLSETMWDTKKEVKAA	1	4226.22	n/a	High		49.28		44.42	447.772	4226.21	63.1579	(content is truncated) {"EntryDescription":"Elongation factor 3A","HitHash":{"$type":"Proteinaceous.Thermo.Discoverer.TDL.DiscovererHitHash, Proteinaceous.Thermo.Discoverer","ScoreForDecoy":49.281506551141632,"ChemicalProteoformId":6321,"BiologicalProteoformId":6321,"IsoformId":6321,"EntryId":6321,"IsCharacterized":true,"DataFileName":"241007_PSPSP_5%_01_30kV_YEAST-9__180cm_recoat-0.raw","ResultF…		58.1682		AAISAMVDAAKDQVALRMPELIPVLSETMWDTKKEVKAA
High	IDSTGVFKELDTAQKHIDAGAKKVVITAPSSTAPMF	1	3772.97	n/a	High		29.88		25.02	324.579	3772.97	37.1429	{"EntryDescription":"Glyceraldehyde-3-phosphate dehydrogenase 2","HitHash":{"$type":"Proteinaceous.Thermo.Discoverer.TDL.DiscovererHitHash, Proteinaceous.Thermo.Discoverer","ScoreForDecoy":29.882229231388674,"ChemicalProteoformId":4657,"BiologicalProteoformId":4657,"IsoformId":4657,"EntryId":4657,"IsCharacterized":true,"DataFileName":"241007_PSPSP_5%_01_30kV_YEAST-9__180cm_recoat-0.raw","ResultFi…		58.2138		IDSTGVFKELDTAQKHIDAGAKKVVITAPSSTAPMF
High	DASAGIQLSPKFVKLVSWYDNEYGYSTRVVDLVEHVAKA	3	4354.23	n/a	High		32.33		27.46	286.177	4354.22	57.8947	(content is truncated) {"EntryDescription":"Glyceraldehyde-3-phosphate dehydrogenase 3","HitHash":{"$type":"Proteinaceous.Thermo.Discoverer.TDL.DiscovererHitHash, Proteinaceous.Thermo.Discoverer","ScoreForDecoy":32.328740806825593,"ChemicalProteoformId":4349,"BiologicalProteoformId":4349,"IsoformId":4349,"EntryId":4349,"IsCharacterized":true,"DataFileName":"241007_PSPSP_5%_01_30kV_YEAST-9__180cm_…		58.2748		DASAGIQLSPKFVKLVSWYDNEYGYSTRVVDLVEHVAKA
High	AFVKANLDVKDQKAVDDFLLSLDGTANKSKLGANAILGVSMA	3	4347.31	n/a	High		71.45		66.58	613.026	4347.31	82.9268	(content is truncated) {"EntryDescription":"Enolase 2","HitHash":{"$type":"Proteinaceous.Thermo.Discoverer.TDL.DiscovererHitHash, Proteinaceous.Thermo.Discoverer","ScoreForDecoy":71.446197949985532,"ChemicalProteoformId":7072,"BiologicalProteoformId":7072,"IsoformId":7072,"EntryId":7072,"IsCharacterized":true,"DataFileName":"241007_PSPSP_5%_01_30kV_YEAST-9__180cm_recoat-0.raw","ResultFileName":"2…		58.2748		AFVKANLDVKDQKAVDDFLLSLDGTANKSKLGANAILGVSMA
High	EALKHYAGVLDVHFVSNIDGTHIAETLKVVDPETTLF	1	4078.11	n/a	High		20.96		16.09	212.936	4078.1	33.3333	{"EntryDescription":"Glucose-6-phosphate isomerase","HitHash":{"$type":"Proteinaceous.Thermo.Discoverer.TDL.DiscovererHitHash, Proteinaceous.Thermo.Discoverer","ScoreForDecoy":20.9597993498187,"ChemicalProteoformId":6129,"BiologicalProteoformId":6129,"IsoformId":6129,"EntryId":6129,"IsCharacterized":true,"DataFileName":"241007_PSPSP_5%_01_30kV_YEAST-9__180cm_recoat-0.raw","ResultFileName":"241007…		58.3646		EALKHYAGVLDVHFVSNIDGTHIAETLKVVDPETTLF
High	STGAAKAVGKVLPELQGKLTGMAFRVPTVDVS	1	3226.77	n/a	High		32.15		27.28	348.278	3226.77	51.6129	(content is truncated) {"EntryDescription":"Glyceraldehyde-3-phosphate dehydrogenase 2","HitHash":{"$type":"Proteinaceous.Thermo.Discoverer.TDL.DiscovererHitHash, Proteinaceous.Thermo.Discoverer","ScoreForDecoy":32.147915087272885,"ChemicalProteoformId":6530,"BiologicalProteoformId":6530,"IsoformId":6530,"EntryId":6530,"IsCharacterized":true,"DataFileName":"241007_PSPSP_5%_01_30kV_YEAST-9__180cm_…		58.4101		STGAAKAVGKVLPELQGKLTGMAFRVPTVDVS
High	AFVKANLDVKDQKAVDDFLLSLDGTANKSKLGANAILGVSM	1	4276.28	n/a	High		52.34		47.48	315.929	4276.28	60	(content is truncated) {"EntryDescription":"Enolase 2","HitHash":{"$type":"Proteinaceous.Thermo.Discoverer.TDL.DiscovererHitHash, Proteinaceous.Thermo.Discoverer","ScoreForDecoy":52.343160434575665,"ChemicalProteoformId":4545,"BiologicalProteoformId":4545,"IsoformId":4545,"EntryId":4545,"IsCharacterized":true,"DataFileName":"241007_PSPSP_5%_01_30kV_YEAST-9__180cm_recoat-0.raw","ResultFileName":"2…		58.4557		AFVKANLDVKDQKAVDDFLLSLDGTANKSKLGANAILGVSM
High	GIDGGEGKEELFRSIGGEVFIDFTKEKDIVGAVLKATDGGAHGVINVSVS	2	5116.64	n/a	High		54.71		49.84	437.857	5116.63	57.1429	(content is truncated) {"EntryDescription":"Alcohol dehydrogenase 1","HitHash":{"$type":"Proteinaceous.Thermo.Discoverer.TDL.DiscovererHitHash, Proteinaceous.Thermo.Discoverer","ScoreForDecoy":54.709643157882141,"ChemicalProteoformId":6050,"BiologicalProteoformId":6050,"IsoformId":6050,"EntryId":6050,"IsCharacterized":true,"DataFileName":"241007_PSPSP_5%_01_30kV_YEAST-9__180cm_recoat-0.raw","Resu…		58.5142		GIDGGEGKEELFRSIGGEVFIDFTKEKDIVGAVLKATDGGAHGVINVSVS
High	IIAGGVGEFEAGISKDGQTREHALLAFTLGVR	2	3311.76	n/a	High		73.98		69.12	609.264	3311.76	77.4194	(content is truncated) {"EntryDescription":"Elongation factor 1-alpha","HitHash":{"$type":"Proteinaceous.Thermo.Discoverer.TDL.DiscovererHitHash, Proteinaceous.Thermo.Discoverer","ScoreForDecoy":73.982313484360418,"ChemicalProteoformId":6586,"BiologicalProteoformId":6586,"IsoformId":6586,"EntryId":6586,"IsCharacterized":true,"DataFileName":"241007_PSPSP_5%_01_30kV_YEAST-9__180cm_recoat-0.raw","Re…		58.5581		IIAGGVGEFEAGISKDGQTREHALLAFTLGVR
High	SEQLRQTFANAKKENRNALVT	1	2459.29	n/a	High		25.36		20.49	206.68	2459.29	50	{"EntryDescription":"Tryptophan synthase","HitHash":{"$type":"Proteinaceous.Thermo.Discoverer.TDL.DiscovererHitHash, Proteinaceous.Thermo.Discoverer","ScoreForDecoy":25.357073393249447,"ChemicalProteoformId":4285,"BiologicalProteoformId":4285,"IsoformId":4285,"EntryId":4285,"IsCharacterized":true,"DataFileName":"241007_PSPSP_5%_01_30kV_YEAST-9__180cm_recoat-0.raw","ResultFileName":"241007_PSPSP_5…		58.6034	N-Term(alpha-amino acetylated residue)	[MOD:01458]-SEQLRQTFANAKKENRNALVT
High	VAFTVDQMRSLMDKVTNVRNM	1	2454.22	n/a	High		47.37		42.5	464.369	2454.22	80	(content is truncated) {"EntryDescription":"Elongation factor 2","HitHash":{"$type":"Proteinaceous.Thermo.Discoverer.TDL.DiscovererHitHash, Proteinaceous.Thermo.Discoverer","ScoreForDecoy":47.370767497368981,"ChemicalProteoformId":6100,"BiologicalProteoformId":6100,"IsoformId":6100,"EntryId":6100,"IsCharacterized":true,"DataFileName":"241007_PSPSP_5%_01_30kV_YEAST-9__180cm_recoat-0.raw","ResultFi…		58.6034		VAFTVDQMRSLMDKVTNVRNM
High	NIDVKDQKAVDDFLISLDGTANKSKLGANAILGVSLAASR	1	4127.22	n/a	High		11.79		6.92	81.701	4127.22	17.9487	{"EntryDescription":"Enolase 1","HitHash":{"$type":"Proteinaceous.Thermo.Discoverer.TDL.DiscovererHitHash, Proteinaceous.Thermo.Discoverer","ScoreForDecoy":11.789025501210425,"ChemicalProteoformId":6009,"BiologicalProteoformId":6009,"IsoformId":6009,"EntryId":6009,"IsCharacterized":true,"DataFileName":"241007_PSPSP_5%_01_30kV_YEAST-9__180cm_recoat-0.raw","ResultFileName":"241007_PSPSP_5%_01_30kV_…		58.623		NIDVKDQKAVDDFLISLDGTANKSKLGANAILGVSLAASR
Medium	ANIDVKDQKAVDDFLISLDGTANKSKLGAN	1	3159.64	n/a	High		73.13		68.26	6.66194	3159.64	93.1034	(content is truncated) {"EntryDescription":"Enolase 1","HitHash":{"$type":"Proteinaceous.Thermo.Discoverer.TDL.DiscovererHitHash, Proteinaceous.Thermo.Discoverer","ScoreForDecoy":73.129969496207551,"ChemicalProteoformId":4537,"BiologicalProteoformId":4537,"IsoformId":4537,"EntryId":4537,"IsCharacterized":true,"DataFileName":"241007_PSPSP_5%_01_30kV_YEAST-9__180cm_recoat-0.raw","ResultFileName":"2…		58.6637		ANIDVKDQKAVDDFLISLDGTANKSKLGAN
High	ANLDVKDQKAVDDFLLSLDGTANKSKLGANAILGVSMAAAR	1	4200.22	n/a	High		85.44		80.57	570.035	4200.22	77.5	(content is truncated) {"EntryDescription":"Enolase 2","HitHash":{"$type":"Proteinaceous.Thermo.Discoverer.TDL.DiscovererHitHash, Proteinaceous.Thermo.Discoverer","ScoreForDecoy":85.435092410826186,"ChemicalProteoformId":6893,"BiologicalProteoformId":6893,"IsoformId":6893,"EntryId":6893,"IsCharacterized":true,"DataFileName":"241007_PSPSP_5%_01_30kV_YEAST-9__180cm_recoat-0.raw","ResultFileName":"2…		58.7091		ANLDVKDQKAVDDFLLSLDGTANKSKLGANAILGVSMAAAR
High	FVKANLDVKDQKAVDDFLLSLDGTANKSKLGANAILGVSM	1	4205.24	n/a	High		13.27		8.41	67.3497	4205.24	23.0769	(content is truncated) {"EntryDescription":"Enolase 2","HitHash":{"$type":"Proteinaceous.Thermo.Discoverer.TDL.DiscovererHitHash, Proteinaceous.Thermo.Discoverer","ScoreForDecoy":13.273335962631162,"ChemicalProteoformId":6249,"BiologicalProteoformId":6249,"IsoformId":6249,"EntryId":6249,"IsCharacterized":true,"DataFileName":"241007_PSPSP_5%_01_30kV_YEAST-9__180cm_recoat-0.raw","ResultFileName":"2…		58.7091		FVKANLDVKDQKAVDDFLLSLDGTANKSKLGANAILGVSM
High	SLSSKLSVQDLDLKDKRVFI	2	2332.3	n/a	High		43.12		38.25	415.407	2332.3	73.6842	{"EntryDescription":"Phosphoglycerate kinase","HitHash":{"$type":"Proteinaceous.Thermo.Discoverer.TDL.DiscovererHitHash, Proteinaceous.Thermo.Discoverer","ScoreForDecoy":43.117637735451233,"ChemicalProteoformId":5106,"BiologicalProteoformId":5106,"IsoformId":5106,"EntryId":5106,"IsCharacterized":true,"DataFileName":"241007_PSPSP_5%_01_30kV_YEAST-9__180cm_recoat-0.raw","ResultFileName":"241007_PSP…		58.7521	N-Term(alpha-amino acetylated residue)	[MOD:01458]-SLSSKLSVQDLDLKDKRVFI
High	GIQIVADDLTVTNPKRIATAIEKKAADAL	1	3034.7	n/a	High		32.04		27.17	426.026	3034.7	42.8571	{"EntryDescription":"Enolase 1","HitHash":{"$type":"Proteinaceous.Thermo.Discoverer.TDL.DiscovererHitHash, Proteinaceous.Thermo.Discoverer","ScoreForDecoy":32.04013337411115,"ChemicalProteoformId":6573,"BiologicalProteoformId":6573,"IsoformId":6573,"EntryId":6573,"IsCharacterized":true,"DataFileName":"241007_PSPSP_5%_01_30kV_YEAST-9__180cm_recoat-0.raw","ResultFileName":"241007_PSPSP_5%_01_30kV_Y…		58.7974		GIQIVADDLTVTNPKRIATAIEKKAADAL
High	AARAAAAEKNVPLYQHLADLSKSKTSPYVLPVPFLNVLNGGSHAGGALALQEFMIAPTGAKTF	1	6518.46	n/a	High		56.45		51.58	620.427	6518.45	40.3226	(content is truncated) {"EntryDescription":"Enolase 2","HitHash":{"$type":"Proteinaceous.Thermo.Discoverer.TDL.DiscovererHitHash, Proteinaceous.Thermo.Discoverer","ScoreForDecoy":56.450211298801179,"ChemicalProteoformId":6154,"BiologicalProteoformId":6154,"IsoformId":6154,"EntryId":6154,"IsCharacterized":true,"DataFileName":"241007_PSPSP_5%_01_30kV_YEAST-9__180cm_recoat-0.raw","ResultFileName":"2…		58.8429		AARAAAAEKNVPLYQHLADLSKSKTSPYVLPVPFLNVLNGGSHAGGALALQEFMIAPTGAKTF
High	VIDRLLPYWQDVIAKDLLSGK	1	2441.37	n/a	High		15.71		10.84	166.292	2441.37	35	{"EntryDescription":"Phosphoglycerate mutase 1","HitHash":{"$type":"Proteinaceous.Thermo.Discoverer.TDL.DiscovererHitHash, Proteinaceous.Thermo.Discoverer","ScoreForDecoy":15.706296023543663,"ChemicalProteoformId":6651,"BiologicalProteoformId":6651,"IsoformId":6651,"EntryId":6651,"IsCharacterized":true,"DataFileName":"241007_PSPSP_5%_01_30kV_YEAST-9__180cm_recoat-0.raw","ResultFileName":"241007_P…		58.8883		VIDRLLPYWQDVIAKDLLSGK
High	QWATKEGPIFGEEMRSVRVNI	1	2446.24	n/a	High		29.01		24.14	267.858	2446.24	70	{"EntryDescription":"Elongation factor 2","HitHash":{"$type":"Proteinaceous.Thermo.Discoverer.TDL.DiscovererHitHash, Proteinaceous.Thermo.Discoverer","ScoreForDecoy":29.009044535127813,"ChemicalProteoformId":5795,"BiologicalProteoformId":5795,"IsoformId":5795,"EntryId":5795,"IsCharacterized":true,"DataFileName":"241007_PSPSP_5%_01_30kV_YEAST-9__180cm_recoat-0.raw","ResultFileName":"241007_PSPSP_5…		58.8883		QWATKEGPIFGEEMRSVRVNI
High	GGVGEFEAGISKDGQTREHALLA	1	2341.17	n/a	High		28.8		23.94	279.764	2341.16	50	{"EntryDescription":"Elongation factor 1-alpha","HitHash":{"$type":"Proteinaceous.Thermo.Discoverer.TDL.DiscovererHitHash, Proteinaceous.Thermo.Discoverer","ScoreForDecoy":28.80249297782882,"ChemicalProteoformId":7098,"BiologicalProteoformId":7098,"IsoformId":7098,"EntryId":7098,"IsCharacterized":true,"DataFileName":"241007_PSPSP_5%_01_30kV_YEAST-9__180cm_recoat-0.raw","ResultFileName":"241007_PS…		58.9787		GGVGEFEAGISKDGQTREHALLA
High	SVYDSRGNPTVEVELTTEKGVFRSIVPSGASTGVHEALEMRDEDKSKWMGKGVMNAVNNVNNVIAAA	2	7160.54	n/a	High		71.28		66.41	428.489	7160.54	57.5758	(content is truncated) {"EntryDescription":"Enolase 2","HitHash":{"$type":"Proteinaceous.Thermo.Discoverer.TDL.DiscovererHitHash, Proteinaceous.Thermo.Discoverer","ScoreForDecoy":71.276149728197908,"ChemicalProteoformId":6684,"BiologicalProteoformId":6684,"IsoformId":6684,"EntryId":6684,"IsCharacterized":true,"DataFileName":"241007_PSPSP_5%_01_30kV_YEAST-9__180cm_recoat-0.raw","ResultFileName":"2…		58.9942		SVYDSRGNPTVEVELTTEKGVFRSIVPSGASTGVHEALEMRDEDKSKWMGKGVMNAVNNVNNVIAAA
High	GIDGGEGKEELFRSIGGEVFIDFTKEKDIVGAVLKATDGGAHGVINVSVSEAAIEASTR	2	6045.1	n/a	High		92.37		87.5	596.002	6045.1	63.7931	(content is truncated) {"EntryDescription":"Alcohol dehydrogenase 1","HitHash":{"$type":"Proteinaceous.Thermo.Discoverer.TDL.DiscovererHitHash, Proteinaceous.Thermo.Discoverer","ScoreForDecoy":92.369422900699462,"ChemicalProteoformId":4002,"BiologicalProteoformId":4002,"IsoformId":4002,"EntryId":4002,"IsCharacterized":true,"DataFileName":"241007_PSPSP_5%_01_30kV_YEAST-9__180cm_recoat-0.raw","Resu…		59.0382		GIDGGEGKEELFRSIGGEVFIDFTKEKDIVGAVLKATDGGAHGVINVSVSEAAIEASTR
High	SRLERLTSLNVVAGSDLRRT	1	2284.26	n/a	High		49.34		44.48	512.166	2284.26	89.4737	(content is truncated) {"EntryDescription":"Pyruvate kinase 1","HitHash":{"$type":"Proteinaceous.Thermo.Discoverer.TDL.DiscovererHitHash, Proteinaceous.Thermo.Discoverer","ScoreForDecoy":49.3422437146347,"ChemicalProteoformId":6907,"BiologicalProteoformId":6907,"IsoformId":6907,"EntryId":6907,"IsCharacterized":true,"DataFileName":"241007_PSPSP_5%_01_30kV_YEAST-9__180cm_recoat-0.raw","ResultFileNa…		59.0837	N-Term(alpha-amino acetylated residue)	[MOD:01458]-SRLERLTSLNVVAGSDLRRT
High	IDSTGVFKELDTAQKHIDAGAKKVVITAPSSTAPM	1	3625.9	n/a	High		25.15		20.29	302.401	3625.9	38.2353	{"EntryDescription":"Glyceraldehyde-3-phosphate dehydrogenase 2","HitHash":{"$type":"Proteinaceous.Thermo.Discoverer.TDL.DiscovererHitHash, Proteinaceous.Thermo.Discoverer","ScoreForDecoy":25.154155447761283,"ChemicalProteoformId":5884,"BiologicalProteoformId":5884,"IsoformId":5884,"EntryId":5884,"IsCharacterized":true,"DataFileName":"241007_PSPSP_5%_01_30kV_YEAST-9__180cm_recoat-0.raw","ResultFi…		59.1742		IDSTGVFKELDTAQKHIDAGAKKVVITAPSSTAPM
Low	AFVKANLDVKDQKAVDDFLLSLDGTANKSKLGANAILGVS	1	4145.24	n/a	High		55.24		50.37	2.65707	4145.24	82.0513	(content is truncated) {"EntryDescription":"Enolase 2","HitHash":{"$type":"Proteinaceous.Thermo.Discoverer.TDL.DiscovererHitHash, Proteinaceous.Thermo.Discoverer","ScoreForDecoy":55.235944834411463,"ChemicalProteoformId":6723,"BiologicalProteoformId":6723,"IsoformId":6723,"EntryId":6723,"IsCharacterized":true,"DataFileName":"241007_PSPSP_5%_01_30kV_YEAST-9__180cm_recoat-0.raw","ResultFileName":"2…		59.2198		AFVKANLDVKDQKAVDDFLLSLDGTANKSKLGANAILGVS
High	MAAARAAAAEKNVPLYQHLADLSKSKTSPYVLPVPFLNV	1	4180.25	n/a	High		48.83		43.97	369.73	4180.25	60.5263	(content is truncated) {"EntryDescription":"Enolase 2","HitHash":{"$type":"Proteinaceous.Thermo.Discoverer.TDL.DiscovererHitHash, Proteinaceous.Thermo.Discoverer","ScoreForDecoy":48.831126638109858,"ChemicalProteoformId":5977,"BiologicalProteoformId":5977,"IsoformId":5977,"EntryId":5977,"IsCharacterized":true,"DataFileName":"241007_PSPSP_5%_01_30kV_YEAST-9__180cm_recoat-0.raw","ResultFileName":"2…		59.2633		MAAARAAAAEKNVPLYQHLADLSKSKTSPYVLPVPFLNV
Medium	AFVKANIDVKDQKAVDDFLISLDGTANKSKLGANAILGVS	1	4145.24	n/a	High		93.58		88.72	6.03641	4145.24	94.8718	(content is truncated) {"EntryDescription":"Enolase 1","HitHash":{"$type":"Proteinaceous.Thermo.Discoverer.TDL.DiscovererHitHash, Proteinaceous.Thermo.Discoverer","ScoreForDecoy":93.5839126222308,"ChemicalProteoformId":4937,"BiologicalProteoformId":4937,"IsoformId":4937,"EntryId":4937,"IsCharacterized":true,"DataFileName":"241007_PSPSP_5%_01_30kV_YEAST-9__180cm_recoat-0.raw","ResultFileName":"241…		59.309		AFVKANIDVKDQKAVDDFLISLDGTANKSKLGANAILGVS
High	AIYSDLPQQERDTIMKEFRSGSSRILISTDLLARGIDVQ	1	4421.3	n/a	High		21.36		16.5	228.417	4421.3	34.2105	{"EntryDescription":"ATP-dependent RNA helicase eIF4A","HitHash":{"$type":"Proteinaceous.Thermo.Discoverer.TDL.DiscovererHitHash, Proteinaceous.Thermo.Discoverer","ScoreForDecoy":21.363284899166057,"ChemicalProteoformId":7195,"BiologicalProteoformId":7195,"IsoformId":7195,"EntryId":7195,"IsCharacterized":true,"DataFileName":"241007_PSPSP_5%_01_30kV_YEAST-9__180cm_recoat-0.raw","ResultFileName":"2…		59.4003		AIYSDLPQQERDTIMKEFRSGSSRILISTDLLARGIDVQ
High	SVYDSRGNPTVEVELTTEKGVFRSIVPSGASTGVHEALEMRDEDKSKWMGKGVMNAVNNVNNVIAA	3	7089.5	n/a	High		75.64		70.78	466.843	7089.5	58.4615	(content is truncated) {"EntryDescription":"Enolase 2","HitHash":{"$type":"Proteinaceous.Thermo.Discoverer.TDL.DiscovererHitHash, Proteinaceous.Thermo.Discoverer","ScoreForDecoy":75.64210693837677,"ChemicalProteoformId":4727,"BiologicalProteoformId":4727,"IsoformId":4727,"EntryId":4727,"IsCharacterized":true,"DataFileName":"241007_PSPSP_5%_01_30kV_YEAST-9__180cm_recoat-0.raw","ResultFileName":"24…		59.446		SVYDSRGNPTVEVELTTEKGVFRSIVPSGASTGVHEALEMRDEDKSKWMGKGVMNAVNNVNNVIAA
High	DTAQKHIDAGAKKVVITAPSSTAPM	1	2536.33	n/a	High		14.5		9.64	160.27	2536.33	25	{"EntryDescription":"Glyceraldehyde-3-phosphate dehydrogenase 2","HitHash":{"$type":"Proteinaceous.Thermo.Discoverer.TDL.DiscovererHitHash, Proteinaceous.Thermo.Discoverer","ScoreForDecoy":14.504108911292729,"ChemicalProteoformId":4186,"BiologicalProteoformId":4186,"IsoformId":4186,"EntryId":4186,"IsCharacterized":true,"DataFileName":"241007_PSPSP_5%_01_30kV_YEAST-9__180cm_recoat-0.raw","ResultFi…		59.4912		DTAQKHIDAGAKKVVITAPSSTAPM
High	SRLERLTSLNVVAGSDLRRTSIIGTIGPK	1	3150.78	n/a	High		66.71		61.84	541.796	3150.78	85.7143	(content is truncated) {"EntryDescription":"Pyruvate kinase 1","HitHash":{"$type":"Proteinaceous.Thermo.Discoverer.TDL.DiscovererHitHash, Proteinaceous.Thermo.Discoverer","ScoreForDecoy":66.707481902811821,"ChemicalProteoformId":6060,"BiologicalProteoformId":6060,"IsoformId":6060,"EntryId":6060,"IsCharacterized":true,"DataFileName":"241007_PSPSP_5%_01_30kV_YEAST-9__180cm_recoat-0.raw","ResultFile…		59.5814	N-Term(alpha-amino acetylated residue)	[MOD:01458]-SRLERLTSLNVVAGSDLRRTSIIGTIGPK
Medium	FVKANIDVKDQKAVDDFLISLDGTANKSKLGANAILGVS	2	4074.2	n/a	High		59.38		54.51	6.52261	4074.2	86.8421	(content is truncated) {"EntryDescription":"Enolase 1","HitHash":{"$type":"Proteinaceous.Thermo.Discoverer.TDL.DiscovererHitHash, Proteinaceous.Thermo.Discoverer","ScoreForDecoy":59.37893105867348,"ChemicalProteoformId":7125,"BiologicalProteoformId":7125,"IsoformId":7125,"EntryId":7125,"IsCharacterized":true,"DataFileName":"241007_PSPSP_5%_01_30kV_YEAST-9__180cm_recoat-0.raw","ResultFileName":"24…		59.6718		FVKANIDVKDQKAVDDFLISLDGTANKSKLGANAILGVS
High	SLSSKLSVQDLDLKDKRVF	1	2219.22	n/a	High		46.69		41.83	468.641	2219.21	83.3333	{"EntryDescription":"Phosphoglycerate kinase","HitHash":{"$type":"Proteinaceous.Thermo.Discoverer.TDL.DiscovererHitHash, Proteinaceous.Thermo.Discoverer","ScoreForDecoy":46.692917111006508,"ChemicalProteoformId":4753,"BiologicalProteoformId":4753,"IsoformId":4753,"EntryId":4753,"IsCharacterized":true,"DataFileName":"241007_PSPSP_5%_01_30kV_YEAST-9__180cm_recoat-0.raw","ResultFileName":"241007_PSP…		59.7168	N-Term(alpha-amino acetylated residue)	[MOD:01458]-SLSSKLSVQDLDLKDKRVF
High	GIDGGEGKEELFRSIGGEVFIDFTKEKDIVGAVLKATDGGAHGVINVS	2	4930.54	n/a	High		53.51		48.64	522.999	4930.53	59.5745	(content is truncated) {"EntryDescription":"Alcohol dehydrogenase 1","HitHash":{"$type":"Proteinaceous.Thermo.Discoverer.TDL.DiscovererHitHash, Proteinaceous.Thermo.Discoverer","ScoreForDecoy":53.507349119372428,"ChemicalProteoformId":6159,"BiologicalProteoformId":6159,"IsoformId":6159,"EntryId":6159,"IsCharacterized":true,"DataFileName":"241007_PSPSP_5%_01_30kV_YEAST-9__180cm_recoat-0.raw","Resu…		59.762		GIDGGEGKEELFRSIGGEVFIDFTKEKDIVGAVLKATDGGAHGVINVS
High	SVYDSRGNPTVEVELTTEKGVFRSIVPSGASTGVHEALEMRDEDKSKWMGKGVMNAVNNVNNVIA	2	7018.47	n/a	High		61.95		57.09	434.627	7018.46	56.25	(content is truncated) {"EntryDescription":"Enolase 2","HitHash":{"$type":"Proteinaceous.Thermo.Discoverer.TDL.DiscovererHitHash, Proteinaceous.Thermo.Discoverer","ScoreForDecoy":61.951204100093314,"ChemicalProteoformId":3866,"BiologicalProteoformId":3866,"IsoformId":3866,"EntryId":3866,"IsCharacterized":true,"DataFileName":"241007_PSPSP_5%_01_30kV_YEAST-9__180cm_recoat-0.raw","ResultFileName":"2…		59.8587		SVYDSRGNPTVEVELTTEKGVFRSIVPSGASTGVHEALEMRDEDKSKWMGKGVMNAVNNVNNVIA
High	KSANLMAGHWVAISGAAGGLGSLAVQYAKAMGYRV	1	3504.81	n/a	High		53.98		49.11	574.368	3504.81	67.6471	(content is truncated) {"EntryDescription":"Alcohol dehydrogenase 1","HitHash":{"$type":"Proteinaceous.Thermo.Discoverer.TDL.DiscovererHitHash, Proteinaceous.Thermo.Discoverer","ScoreForDecoy":53.976798058636213,"ChemicalProteoformId":7254,"BiologicalProteoformId":7254,"IsoformId":7254,"EntryId":7254,"IsCharacterized":true,"DataFileName":"241007_PSPSP_5%_01_30kV_YEAST-9__180cm_recoat-0.raw","Resu…		59.8753		KSANLMAGHWVAISGAAGGLGSLAVQYAKAMGYRV
High	SIPETQKGVIFYESHGKLEYKDIPVPKPKANELLINV	1	4235.29	n/a	High		30.15		25.28	376.8	4235.29	41.6667	{"EntryDescription":"Alcohol dehydrogenase 1","HitHash":{"$type":"Proteinaceous.Thermo.Discoverer.TDL.DiscovererHitHash, Proteinaceous.Thermo.Discoverer","ScoreForDecoy":30.15095949432461,"ChemicalProteoformId":4456,"BiologicalProteoformId":4456,"IsoformId":4456,"EntryId":4456,"IsCharacterized":true,"DataFileName":"241007_PSPSP_5%_01_30kV_YEAST-9__180cm_recoat-0.raw","ResultFileName":"241007_PSPS…		59.9082	N-Term(alpha-amino acetylated residue)	[MOD:01458]-SIPETQKGVIFYESHGKLEYKDIPVPKPKANELLINV
High	QSTKVQGSVIGIDLGTTNSAVAIMEGKVPKIIENAEGSRTTPSVVAFTKEGERLVGIPAKRQAVVNPENTLFATK	1	7847.23	n/a	High		33.5		28.64	250.062	7847.21	29.7297	(content is truncated) {"EntryDescription":"Import motor subunit, mitochondrial","HitHash":{"$type":"Proteinaceous.Thermo.Discoverer.TDL.DiscovererHitHash, Proteinaceous.Thermo.Discoverer","ScoreForDecoy":33.504150729597789,"ChemicalProteoformId":6707,"BiologicalProteoformId":6707,"IsoformId":6707,"EntryId":6707,"IsCharacterized":true,"DataFileName":"241007_PSPSP_5%_01_30kV_YEAST-9__180cm_recoat-…		59.9216		QSTKVQGSVIGIDLGTTNSAVAIMEGKVPKIIENAEGSRTTPSVVAFTKEGERLVGIPAKRQAVVNPENTLFATK
High	DYETHRVATTGEWDKLTQDKSFNDNSKIRMIEIMLPVFDAPQNLVEQAKLTAATNAKQ	2	6619.31	n/a	High		68.96		64.1	934.662	6619.31	43.8596	(content is truncated) {"EntryDescription":"Pyruvate decarboxylase isozyme 1","HitHash":{"$type":"Proteinaceous.Thermo.Discoverer.TDL.DiscovererHitHash, Proteinaceous.Thermo.Discoverer","ScoreForDecoy":68.964166170613211,"ChemicalProteoformId":5210,"BiologicalProteoformId":5210,"IsoformId":5210,"EntryId":5210,"IsCharacterized":true,"DataFileName":"241007_PSPSP_5%_01_30kV_YEAST-9__180cm_recoat-0.r…		59.9539		DYETHRVATTGEWDKLTQDKSFNDNSKIRMIEIMLPVFDAPQNLVEQAKLTAATNAKQ
High	AKEHKFAIPAINVTSSSTAVAALEAARDSKSPIILQTSNGGAAYFAGKGISNEGQNASIK	2	6057.16	n/a	High		33.01		28.14	351.993	6057.14	30.5085	(content is truncated) {"EntryDescription":"Fructose-bisphosphate aldolase","HitHash":{"$type":"Proteinaceous.Thermo.Discoverer.TDL.DiscovererHitHash, Proteinaceous.Thermo.Discoverer","ScoreForDecoy":33.006752585651036,"ChemicalProteoformId":4468,"BiologicalProteoformId":4468,"IsoformId":4468,"EntryId":4468,"IsCharacterized":true,"DataFileName":"241007_PSPSP_5%_01_30kV_YEAST-9__180cm_recoat-0.raw…		59.9956		AKEHKFAIPAINVTSSSTAVAALEAARDSKSPIILQTSNGGAAYFAGKGISNEGQNASIK
High	DAFSADANTKTVTDKEGIPAGWQGLDNGPESRKLFAATVAKAKTIVWNGPPGVFEFEKFAAGTKALLDEVVKSS	1	7793.01	n/a	High		10.6		5.73	46.233	7793.01	10.9589	{"EntryDescription":"Phosphoglycerate kinase","HitHash":{"$type":"Proteinaceous.Thermo.Discoverer.TDL.DiscovererHitHash, Proteinaceous.Thermo.Discoverer","ScoreForDecoy":10.597919398904281,"ChemicalProteoformId":4578,"BiologicalProteoformId":4578,"IsoformId":4578,"EntryId":4578,"IsCharacterized":true,"DataFileName":"241007_PSPSP_5%_01_30kV_YEAST-9__180cm_recoat-0.raw","ResultFileName":"241007_PSP…		60.01		DAFSADANTKTVTDKEGIPAGWQGLDNGPESRKLFAATVAKAKTIVWNGPPGVFEFEKFAAGTKALLDEVVKSS
High	AARAAAAEKNVPLYQHLADLSKSKTSPYVLPVPFLNV	1	3978.17	n/a	High		40.31		35.44	390.315	3978.17	47.2222	(content is truncated) {"EntryDescription":"Enolase 2","HitHash":{"$type":"Proteinaceous.Thermo.Discoverer.TDL.DiscovererHitHash, Proteinaceous.Thermo.Discoverer","ScoreForDecoy":40.305484038298104,"ChemicalProteoformId":5135,"BiologicalProteoformId":5135,"IsoformId":5135,"EntryId":5135,"IsCharacterized":true,"DataFileName":"241007_PSPSP_5%_01_30kV_YEAST-9__180cm_recoat-0.raw","ResultFileName":"2…		60.0405		AARAAAAEKNVPLYQHLADLSKSKTSPYVLPVPFLNV
High	ALLDEVVKSSAAGNTVIIGGGDTATVAKKYGVTDKISHVSTGGGASLELLEGKELPGVAFLSEKK	4	6482.48	n/a	High		84.35		79.49	746.077	6482.48	57.8125	(content is truncated) {"EntryDescription":"Phosphoglycerate kinase","HitHash":{"$type":"Proteinaceous.Thermo.Discoverer.TDL.DiscovererHitHash, Proteinaceous.Thermo.Discoverer","ScoreForDecoy":84.351948872326574,"ChemicalProteoformId":6239,"BiologicalProteoformId":6239,"IsoformId":6239,"EntryId":6239,"IsCharacterized":true,"DataFileName":"241007_PSPSP_5%_01_30kV_YEAST-9__180cm_recoat-0.raw","Resu…		60.0888		ALLDEVVKSSAAGNTVIIGGGDTATVAKKYGVTDKISHVSTGGGASLELLEGKELPGVAFLSEKK
High	DVDVRKELYGNIVMSGGTTMFPGIAERMQKEITALAPSSMKVK	1	4697.41	n/a	High		41.72		36.86	368.436	4697.4	35.7143	(content is truncated) {"EntryDescription":"Actin","HitHash":{"$type":"Proteinaceous.Thermo.Discoverer.TDL.DiscovererHitHash, Proteinaceous.Thermo.Discoverer","ScoreForDecoy":41.723557085379831,"ChemicalProteoformId":5826,"BiologicalProteoformId":5826,"IsoformId":5826,"EntryId":5826,"IsCharacterized":true,"DataFileName":"241007_PSPSP_5%_01_30kV_YEAST-9__180cm_recoat-0.raw","ResultFileName":"24100…		60.1852		DVDVRKELYGNIVMSGGTTMFPGIAERMQKEITALAPSSMKVK
High	GIDGGEGKEELFRSIGGEVFIDFTKEKDIVGAVLKATDGGAHGVINVSVSEAAIEASTRYVRAN	1	6648.41	n/a	High		75.51		70.64	537.408	6648.4	60.3175	(content is truncated) {"EntryDescription":"Alcohol dehydrogenase 1","HitHash":{"$type":"Proteinaceous.Thermo.Discoverer.TDL.DiscovererHitHash, Proteinaceous.Thermo.Discoverer","ScoreForDecoy":75.507765841846961,"ChemicalProteoformId":5721,"BiologicalProteoformId":5721,"IsoformId":5721,"EntryId":5721,"IsCharacterized":true,"DataFileName":"241007_PSPSP_5%_01_30kV_YEAST-9__180cm_recoat-0.raw","Resu…		60.2051		GIDGGEGKEELFRSIGGEVFIDFTKEKDIVGAVLKATDGGAHGVINVSVSEAAIEASTRYVRAN
High	TIVWNGPPGVFEFEKFAAGTKALLDEVVKSSAAGNTVIIGGGDTATVAKKYGVTDKISHVSTGGGASLELLEGKELPGVAFLSEKK	3	8758.64	n/a	High		63.3		58.43	461.586	8758.64	41.1765	(content is truncated) {"EntryDescription":"Phosphoglycerate kinase","HitHash":{"$type":"Proteinaceous.Thermo.Discoverer.TDL.DiscovererHitHash, Proteinaceous.Thermo.Discoverer","ScoreForDecoy":63.296132193972028,"ChemicalProteoformId":5515,"BiologicalProteoformId":5515,"IsoformId":5515,"EntryId":5515,"IsCharacterized":true,"DataFileName":"241007_PSPSP_5%_01_30kV_YEAST-9__180cm_recoat-0.raw","Resu…		60.35		TIVWNGPPGVFEFEKFAAGTKALLDEVVKSSAAGNTVIIGGGDTATVAKKYGVTDKISHVSTGGGASLELLEGKELPGVAFLSEKK
High	AEALRIGSEVYHNLKSLTKKRYGASAGNVGDEGGVAPNIQTAEEALDLIVDAIKAA	1	5793.03	n/a	High		47.1		42.23	418.934	5793.03	40	(content is truncated) {"EntryDescription":"Enolase 1","HitHash":{"$type":"Proteinaceous.Thermo.Discoverer.TDL.DiscovererHitHash, Proteinaceous.Thermo.Discoverer","ScoreForDecoy":47.099518938488394,"ChemicalProteoformId":5590,"BiologicalProteoformId":5590,"IsoformId":5590,"EntryId":5590,"IsCharacterized":true,"DataFileName":"241007_PSPSP_5%_01_30kV_YEAST-9__180cm_recoat-0.raw","ResultFileName":"2…		60.3919		AEALRIGSEVYHNLKSLTKKRYGASAGNVGDEGGVAPNIQTAEEALDLIVDAIKAA
High	VDFNVPLDGKKITSNQRIVAALPTIK	2	2836.62	n/a	High		35.97		31.1	487.844	2836.62	52	{"EntryDescription":"Phosphoglycerate kinase","HitHash":{"$type":"Proteinaceous.Thermo.Discoverer.TDL.DiscovererHitHash, Proteinaceous.Thermo.Discoverer","ScoreForDecoy":35.96751782719025,"ChemicalProteoformId":5174,"BiologicalProteoformId":5174,"IsoformId":5174,"EntryId":5174,"IsCharacterized":true,"DataFileName":"241007_PSPSP_5%_01_30kV_YEAST-9__180cm_recoat-0.raw","ResultFileName":"241007_PSPS…		60.4101		VDFNVPLDGKKITSNQRIVAALPTIK
High	AEAMRIGSEVYHNLKSLTKKRYGASAGNVGDEGGVAPNIQTAEEALDLIVDAIKAA	1	5810.99	n/a	High		42.58		37.72	597.025	5810.99	36.3636	(content is truncated) {"EntryDescription":"Enolase 2","HitHash":{"$type":"Proteinaceous.Thermo.Discoverer.TDL.DiscovererHitHash, Proteinaceous.Thermo.Discoverer","ScoreForDecoy":42.581574350800992,"ChemicalProteoformId":5576,"BiologicalProteoformId":5576,"IsoformId":5576,"EntryId":5576,"IsCharacterized":true,"DataFileName":"241007_PSPSP_5%_01_30kV_YEAST-9__180cm_recoat-0.raw","ResultFileName":"2…		60.4538		AEAMRIGSEVYHNLKSLTKKRYGASAGNVGDEGGVAPNIQTAEEALDLIVDAIKAA
High	GIQIVADDLTVTNPKRIATAIEKKAADALLLKVN	2	3602.08	n/a	High		68.08		63.21	592.632	3602.08	84.8485	(content is truncated) {"EntryDescription":"Enolase 1","HitHash":{"$type":"Proteinaceous.Thermo.Discoverer.TDL.DiscovererHitHash, Proteinaceous.Thermo.Discoverer","ScoreForDecoy":68.07755926565072,"ChemicalProteoformId":5270,"BiologicalProteoformId":5270,"IsoformId":5270,"EntryId":5270,"IsCharacterized":true,"DataFileName":"241007_PSPSP_5%_01_30kV_YEAST-9__180cm_recoat-0.raw","ResultFileName":"24…		60.499		GIQIVADDLTVTNPKRIATAIEKKAADALLLKVN
High	NFLGDKKIRNVPVRDGVTIEFSTNVKDEIVLSGN	1	3773.01	n/a	High		11.21		6.34	67.5938	3773.01	27.2727	{"EntryDescription":"60S ribosomal protein L9-A","HitHash":{"$type":"Proteinaceous.Thermo.Discoverer.TDL.DiscovererHitHash, Proteinaceous.Thermo.Discoverer","ScoreForDecoy":11.20971588284335,"ChemicalProteoformId":4841,"BiologicalProteoformId":4841,"IsoformId":4841,"EntryId":4841,"IsCharacterized":true,"DataFileName":"241007_PSPSP_5%_01_30kV_YEAST-9__180cm_recoat-0.raw","ResultFileName":"241007_P…		60.5139		NFLGDKKIRNVPVRDGVTIEFSTNVKDEIVLSGN
High	GGVGEFEAGISKDGQTREHALLAFTLGVR	1	3014.56	n/a	High		50		45.14	427.255	3014.56	78.5714	(content is truncated) {"EntryDescription":"Elongation factor 1-alpha","HitHash":{"$type":"Proteinaceous.Thermo.Discoverer.TDL.DiscovererHitHash, Proteinaceous.Thermo.Discoverer","ScoreForDecoy":50.002472134288872,"ChemicalProteoformId":5623,"BiologicalProteoformId":5623,"IsoformId":5623,"EntryId":5623,"IsCharacterized":true,"DataFileName":"241007_PSPSP_5%_01_30kV_YEAST-9__180cm_recoat-0.raw","Re…		60.5139		GGVGEFEAGISKDGQTREHALLAFTLGVR
High	SAAGNTVIIGGGDTATVAKKYGVTDKISHVSTGGGASLELLEGKELPGVAFLSEKK	2	5527.94	n/a	High		59.35		54.48	453.965	5527.94	54.5455	(content is truncated) {"EntryDescription":"Phosphoglycerate kinase","HitHash":{"$type":"Proteinaceous.Thermo.Discoverer.TDL.DiscovererHitHash, Proteinaceous.Thermo.Discoverer","ScoreForDecoy":59.345752432936123,"ChemicalProteoformId":3949,"BiologicalProteoformId":3949,"IsoformId":3949,"EntryId":3949,"IsCharacterized":true,"DataFileName":"241007_PSPSP_5%_01_30kV_YEAST-9__180cm_recoat-0.raw","Resu…		60.5537		SAAGNTVIIGGGDTATVAKKYGVTDKISHVSTGGGASLELLEGKELPGVAFLSEKK
High	EIQTAVRLILPGELAKHAVSEGTRAVTKYSSSTQA	1	3711	n/a	High		46.96		42.1	357.195	3710.99	76.4706	(content is truncated) {"EntryDescription":"Histone H2B.1","HitHash":{"$type":"Proteinaceous.Thermo.Discoverer.TDL.DiscovererHitHash, Proteinaceous.Thermo.Discoverer","ScoreForDecoy":46.961833513737339,"ChemicalProteoformId":4229,"BiologicalProteoformId":4229,"IsoformId":4229,"EntryId":4229,"IsCharacterized":true,"DataFileName":"241007_PSPSP_5%_01_30kV_YEAST-9__180cm_recoat-0.raw","ResultFileName…		60.5713		EIQTAVRLILPGELAKHAVSEGTRAVTKYSSSTQA
High	DKEGIPAGWQGLDNGPESRKLFAATVAKAKTIVWNGPPGVFEFEKFAAGTKALLDEVVKSSAAGNTVIIGGGDTATVAKKYGVTDKISHVSTGGGASLELLEGKELPGVAFLSEKK	1	11974.3	n/a	High		18.42		13.55	124.071	11975.3	14.7826	(content is truncated) {"EntryDescription":"Phosphoglycerate kinase","HitHash":{"$type":"Proteinaceous.Thermo.Discoverer.TDL.DiscovererHitHash, Proteinaceous.Thermo.Discoverer","ScoreForDecoy":18.416072029407726,"ChemicalProteoformId":4738,"BiologicalProteoformId":4738,"IsoformId":4738,"EntryId":4738,"IsCharacterized":true,"DataFileName":"241007_PSPSP_5%_01_30kV_YEAST-9__180cm_recoat-0.raw","Resu…		60.6129	T31(O-phospho-L-threonine)	DKEGIPAGWQGLDNGPESRKLFAATVAKAKT[MOD:00047]IVWNGPPGVFEFEKFAAGTKALLDEVVKSSAAGNTVIIGGGDTATVAKKYGVTDKISHVSTGGGASLELLEGKELPGVAFLSEKK
High	NNDGYTIEKLIHGPKAQYNEIQGWDHLSLLPTFGAK	1	4067.05	n/a	High		65.18		60.32	425.807	4067.05	82.8571	(content is truncated) {"EntryDescription":"Pyruvate decarboxylase isozyme 1","HitHash":{"$type":"Proteinaceous.Thermo.Discoverer.TDL.DiscovererHitHash, Proteinaceous.Thermo.Discoverer","ScoreForDecoy":65.181987714335463,"ChemicalProteoformId":4775,"BiologicalProteoformId":4775,"IsoformId":4775,"EntryId":4775,"IsCharacterized":true,"DataFileName":"241007_PSPSP_5%_01_30kV_YEAST-9__180cm_recoat-0.r…		60.6284		NNDGYTIEKLIHGPKAQYNEIQGWDHLSLLPTFGAK
High	EVLGEQGKDVKIIVKIENQQGVNNFDEILKVTDGVMVARGDLGIEIPAPEVLAVQKKLIAK	2	6607.67	n/a	High		53.74		48.88	551.816	6607.66	53.3333	(content is truncated) {"EntryDescription":"Pyruvate kinase 1","HitHash":{"$type":"Proteinaceous.Thermo.Discoverer.TDL.DiscovererHitHash, Proteinaceous.Thermo.Discoverer","ScoreForDecoy":53.741839887564858,"ChemicalProteoformId":5023,"BiologicalProteoformId":5023,"IsoformId":5023,"EntryId":5023,"IsCharacterized":true,"DataFileName":"241007_PSPSP_5%_01_30kV_YEAST-9__180cm_recoat-0.raw","ResultFile…		60.6825		EVLGEQGKDVKIIVKIENQQGVNNFDEILKVTDGVMVARGDLGIEIPAPEVLAVQKKLIAK
High	KVLENTEIGDSIFDKAGAEIVPKLMEKAKAKGVEVVLPVDFIIADAFSADANTKTVTDKEGIPAGWQGLDNGPESRKLFAA	1	8582.49	n/a	High		70.97		66.1	650.418	8582.48	35	(content is truncated) {"EntryDescription":"Phosphoglycerate kinase","HitHash":{"$type":"Proteinaceous.Thermo.Discoverer.TDL.DiscovererHitHash, Proteinaceous.Thermo.Discoverer","ScoreForDecoy":70.970918299870419,"ChemicalProteoformId":6278,"BiologicalProteoformId":6278,"IsoformId":6278,"EntryId":6278,"IsCharacterized":true,"DataFileName":"241007_PSPSP_5%_01_30kV_YEAST-9__180cm_recoat-0.raw","Resu…		60.7167		KVLENTEIGDSIFDKAGAEIVPKLMEKAKAKGVEVVLPVDFIIADAFSADANTKTVTDKEGIPAGWQGLDNGPESRKLFAA
High	SVYDSRGNPTVEVELTTEKGVFRSIVPSGASTGVHEALEMRDEDKSKWMGKGVMNAVNNVNNVIAAAFVK	2	7534.77	n/a	High		67.36		62.49	551.897	7534.78	43.4783	(content is truncated) {"EntryDescription":"Enolase 2","HitHash":{"$type":"Proteinaceous.Thermo.Discoverer.TDL.DiscovererHitHash, Proteinaceous.Thermo.Discoverer","ScoreForDecoy":67.3579277777771,"ChemicalProteoformId":6721,"BiologicalProteoformId":6721,"IsoformId":6721,"EntryId":6721,"IsCharacterized":true,"DataFileName":"241007_PSPSP_5%_01_30kV_YEAST-9__180cm_recoat-0.raw","ResultFileName":"241…		60.7324		SVYDSRGNPTVEVELTTEKGVFRSIVPSGASTGVHEALEMRDEDKSKWMGKGVMNAVNNVNNVIAAAFVK
High	DLLSGKTVMIAAHGNSLRGLVKHLEGISDADIAKLNIPTGIPLVFELDENLKPSKPSYYLDPEAAAAGAAAVANQGKK	1	8091.31	n/a	High		64.79		59.92	743.305	8091.31	45.4545	(content is truncated) {"EntryDescription":"Phosphoglycerate mutase 1","HitHash":{"$type":"Proteinaceous.Thermo.Discoverer.TDL.DiscovererHitHash, Proteinaceous.Thermo.Discoverer","ScoreForDecoy":64.7876173536256,"ChemicalProteoformId":6559,"BiologicalProteoformId":6559,"IsoformId":6559,"EntryId":6559,"IsCharacterized":true,"DataFileName":"241007_PSPSP_5%_01_30kV_YEAST-9__180cm_recoat-0.raw","Resu…		60.7699		DLLSGKTVMIAAHGNSLRGLVKHLEGISDADIAKLNIPTGIPLVFELDENLKPSKPSYYLDPEAAAAGAAAVANQGKK
High	AYLPVNESFGFTGELRQATGGQAFPQMVFDHWSTLGSDPLDPTSKAGEIVLAARKRHGMKEEVPGWQEYYDKL	1	8152.99	n/a	High		67.56		62.7	486.162	8152.98	48.6111	(content is truncated) {"EntryDescription":"Elongation factor 2","HitHash":{"$type":"Proteinaceous.Thermo.Discoverer.TDL.DiscovererHitHash, Proteinaceous.Thermo.Discoverer","ScoreForDecoy":67.563675954235549,"ChemicalProteoformId":6783,"BiologicalProteoformId":6783,"IsoformId":6783,"EntryId":6783,"IsCharacterized":true,"DataFileName":"241007_PSPSP_5%_01_30kV_YEAST-9__180cm_recoat-0.raw","ResultFi…		60.7827		AYLPVNESFGFTGELRQATGGQAFPQMVFDHWSTLGSDPLDPTSKAGEIVLAARKRHGMKEEVPGWQEYYDKL
High	AAGNTVIIGGGDTATVAKKYGVTDKISHVSTGGGASLELLEGKELPGVAFLSEKK	4	5440.91	n/a	High		82.05		77.18	590.731	5440.91	64.8148	(content is truncated) {"EntryDescription":"Phosphoglycerate kinase","HitHash":{"$type":"Proteinaceous.Thermo.Discoverer.TDL.DiscovererHitHash, Proteinaceous.Thermo.Discoverer","ScoreForDecoy":82.04844889998131,"ChemicalProteoformId":4343,"BiologicalProteoformId":4343,"IsoformId":4343,"EntryId":4343,"IsCharacterized":true,"DataFileName":"241007_PSPSP_5%_01_30kV_YEAST-9__180cm_recoat-0.raw","Resul…		60.9174		AAGNTVIIGGGDTATVAKKYGVTDKISHVSTGGGASLELLEGKELPGVAFLSEKK
High	GIDGGEGKEELFRSIGGEVFIDFTKEKDIVGAVLK	2	3751.97	n/a	High		71.7		66.83	564.882	3751.96	76.4706	(content is truncated) {"EntryDescription":"Alcohol dehydrogenase 1","HitHash":{"$type":"Proteinaceous.Thermo.Discoverer.TDL.DiscovererHitHash, Proteinaceous.Thermo.Discoverer","ScoreForDecoy":71.696998107944808,"ChemicalProteoformId":4806,"BiologicalProteoformId":4806,"IsoformId":4806,"EntryId":4806,"IsCharacterized":true,"DataFileName":"241007_PSPSP_5%_01_30kV_YEAST-9__180cm_recoat-0.raw","Resu…		60.9337		GIDGGEGKEELFRSIGGEVFIDFTKEKDIVGAVLK
High	TVAKAKTIVWNGPPGVFEFEKFAAGTKALLDEVVKSS	2	3934.12	n/a	High		77.1		72.24	501.632	3934.12	83.3333	(content is truncated) {"EntryDescription":"Phosphoglycerate kinase","HitHash":{"$type":"Proteinaceous.Thermo.Discoverer.TDL.DiscovererHitHash, Proteinaceous.Thermo.Discoverer","ScoreForDecoy":77.104918651986182,"ChemicalProteoformId":6431,"BiologicalProteoformId":6431,"IsoformId":6431,"EntryId":6431,"IsCharacterized":true,"DataFileName":"241007_PSPSP_5%_01_30kV_YEAST-9__180cm_recoat-0.raw","Resu…		60.988		TVAKAKTIVWNGPPGVFEFEKFAAGTKALLDEVVKSS
High	FVKANLDVKDQKAVDDFLLSLDGTANKSKLGANAILGVSMAAARAA	1	4716.53	n/a	High		21.06		16.19	105.495	4716.52	31.1111	(content is truncated) {"EntryDescription":"Enolase 2","HitHash":{"$type":"Proteinaceous.Thermo.Discoverer.TDL.DiscovererHitHash, Proteinaceous.Thermo.Discoverer","ScoreForDecoy":21.058994251038371,"ChemicalProteoformId":4823,"BiologicalProteoformId":4823,"IsoformId":4823,"EntryId":4823,"IsCharacterized":true,"DataFileName":"241007_PSPSP_5%_01_30kV_YEAST-9__180cm_recoat-0.raw","ResultFileName":"2…		60.988		FVKANLDVKDQKAVDDFLLSLDGTANKSKLGANAILGVSMAAARAA
High	VDLVEHVAKA	1	1079.6	n/a	High		37.95		33.08	518.995	1079.6	100	{"EntryDescription":"Glyceraldehyde-3-phosphate dehydrogenase 2","HitHash":{"$type":"Proteinaceous.Thermo.Discoverer.TDL.DiscovererHitHash, Proteinaceous.Thermo.Discoverer","ScoreForDecoy":37.945436479492088,"ChemicalProteoformId":6241,"BiologicalProteoformId":6241,"IsoformId":6241,"EntryId":6241,"IsCharacterized":true,"DataFileName":"241007_PSPSP_5%_01_30kV_YEAST-9__180cm_recoat-0.raw","ResultFi…		61.0248		VDLVEHVAKA
High	GLSTLPEIYEKMEKGQIVGRYVVDTSK	2	3039.6	n/a	High		24.81		19.95	243.866	3039.59	61.5385	(content is truncated) {"EntryDescription":"Alcohol dehydrogenase 1","HitHash":{"$type":"Proteinaceous.Thermo.Discoverer.TDL.DiscovererHitHash, Proteinaceous.Thermo.Discoverer","ScoreForDecoy":24.813812978806531,"ChemicalProteoformId":4853,"BiologicalProteoformId":4853,"IsoformId":4853,"EntryId":4853,"IsCharacterized":true,"DataFileName":"241007_PSPSP_5%_01_30kV_YEAST-9__180cm_recoat-0.raw","Resu…		61.1535		GLSTLPEIYEKMEKGQIVGRYVVDTSK
High	HVVGVPSISAQAKQLLLHHTLGNGDFTVF	1	3084.65	n/a	High		21.8		16.93	196.922	3084.65	46.4286	(content is truncated) {"EntryDescription":"Pyruvate decarboxylase isozyme 1","HitHash":{"$type":"Proteinaceous.Thermo.Discoverer.TDL.DiscovererHitHash, Proteinaceous.Thermo.Discoverer","ScoreForDecoy":21.800566475848726,"ChemicalProteoformId":4407,"BiologicalProteoformId":4407,"IsoformId":4407,"EntryId":4407,"IsCharacterized":true,"DataFileName":"241007_PSPSP_5%_01_30kV_YEAST-9__180cm_recoat-0.r…		61.2402		HVVGVPSISAQAKQLLLHHTLGNGDFTVF
High	AFVKANLDVKDQKAVDDFLLSLDGTANKSKLGANAILGVSMAAAR	2	4645.49	n/a	High		93.2		88.34	534.667	4645.49	84.0909	(content is truncated) {"EntryDescription":"Enolase 2","HitHash":{"$type":"Proteinaceous.Thermo.Discoverer.TDL.DiscovererHitHash, Proteinaceous.Thermo.Discoverer","ScoreForDecoy":93.203087027114677,"ChemicalProteoformId":6165,"BiologicalProteoformId":6165,"IsoformId":6165,"EntryId":6165,"IsCharacterized":true,"DataFileName":"241007_PSPSP_5%_01_30kV_YEAST-9__180cm_recoat-0.raw","ResultFileName":"2…		61.2855		AFVKANLDVKDQKAVDDFLLSLDGTANKSKLGANAILGVSMAAAR
High	QLLRIEEELGDNAVFAGENFHHGDKL	1	2950.46	n/a	High		27.94		23.08	326.39	2950.46	76	(content is truncated) {"EntryDescription":"Enolase 1","HitHash":{"$type":"Proteinaceous.Thermo.Discoverer.TDL.DiscovererHitHash, Proteinaceous.Thermo.Discoverer","ScoreForDecoy":27.943901409288429,"ChemicalProteoformId":5274,"BiologicalProteoformId":5274,"IsoformId":5274,"EntryId":5274,"IsCharacterized":true,"DataFileName":"241007_PSPSP_5%_01_30kV_YEAST-9__180cm_recoat-0.raw","ResultFileName":"2…		61.4814		QLLRIEEELGDNAVFAGENFHHGDKL
Low	KKGDTYVSIQGFKAGAGHSNTLQVSTV	1	2792.45	n/a	High		21.04		16.17	1.57794	2792.45	34.6154	{"EntryDescription":"Pyruvate kinase 1","HitHash":{"$type":"Proteinaceous.Thermo.Discoverer.TDL.DiscovererHitHash, Proteinaceous.Thermo.Discoverer","ScoreForDecoy":21.039766905035581,"ChemicalProteoformId":4317,"BiologicalProteoformId":4317,"IsoformId":4317,"EntryId":4317,"IsCharacterized":true,"DataFileName":"241007_PSPSP_5%_01_30kV_YEAST-9__180cm_recoat-0.raw","ResultFileName":"241007_PSPSP_5%_…		61.5267		KKGDTYVSIQGFKAGAGHSNTLQVSTV
High	GIQIVADDLTVTNPKRIATAIEKKAADALLLKV	1	3488.03	n/a	High		18.93		14.07	170.147	3488.03	21.875	{"EntryDescription":"Enolase 1","HitHash":{"$type":"Proteinaceous.Thermo.Discoverer.TDL.DiscovererHitHash, Proteinaceous.Thermo.Discoverer","ScoreForDecoy":18.933509786338661,"ChemicalProteoformId":5703,"BiologicalProteoformId":5703,"IsoformId":5703,"EntryId":5703,"IsCharacterized":true,"DataFileName":"241007_PSPSP_5%_01_30kV_YEAST-9__180cm_recoat-0.raw","ResultFileName":"241007_PSPSP_5%_01_30kV_…		61.5267		GIQIVADDLTVTNPKRIATAIEKKAADALLLKV
High	ALSGYVRSRGESDDSLNRLAQNDGLLKNVWSYSR	2	3825.91	n/a	High		41.22		36.36	323.69	3825.91	57.5758	(content is truncated) {"EntryDescription":"40S ribosomal protein S21-A","HitHash":{"$type":"Proteinaceous.Thermo.Discoverer.TDL.DiscovererHitHash, Proteinaceous.Thermo.Discoverer","ScoreForDecoy":41.224062814015014,"ChemicalProteoformId":4166,"BiologicalProteoformId":4166,"IsoformId":4166,"EntryId":4166,"IsCharacterized":true,"DataFileName":"241007_PSPSP_5%_01_30kV_YEAST-9__180cm_recoat-0.raw","…		61.545		ALSGYVRSRGESDDSLNRLAQNDGLLKNVWSYSR
High	FVKANLDVKDQKAVDDFLLSLDGTANKSKLGANAILGVSMAAAR	2	4574.45	n/a	High		98.64		93.78	650.505	4574.45	88.3721	(content is truncated) {"EntryDescription":"Enolase 2","HitHash":{"$type":"Proteinaceous.Thermo.Discoverer.TDL.DiscovererHitHash, Proteinaceous.Thermo.Discoverer","ScoreForDecoy":98.643640158966335,"ChemicalProteoformId":4172,"BiologicalProteoformId":4172,"IsoformId":4172,"EntryId":4172,"IsCharacterized":true,"DataFileName":"241007_PSPSP_5%_01_30kV_YEAST-9__180cm_recoat-0.raw","ResultFileName":"2…		61.5816		FVKANLDVKDQKAVDDFLLSLDGTANKSKLGANAILGVSMAAAR
High	VKANLDVKDQKAVDDFLLSLDGTANKSKLGANAILGVSMAAARAA	1	4569.46	n/a	High		14.1		9.23	76.7642	4569.45	27.2727	(content is truncated) {"EntryDescription":"Enolase 2","HitHash":{"$type":"Proteinaceous.Thermo.Discoverer.TDL.DiscovererHitHash, Proteinaceous.Thermo.Discoverer","ScoreForDecoy":14.099885922681574,"ChemicalProteoformId":6114,"BiologicalProteoformId":6114,"IsoformId":6114,"EntryId":6114,"IsCharacterized":true,"DataFileName":"241007_PSPSP_5%_01_30kV_YEAST-9__180cm_recoat-0.raw","ResultFileName":"2…		61.5816		VKANLDVKDQKAVDDFLLSLDGTANKSKLGANAILGVSMAAARAA
High	QIGTLSESIKAAQDSFAANWGVMVSHRSGETEDTFIADLVVGLRTGQIKTGAPARSERLAKLN	2	6697.47	n/a	High		31.31		26.44	328.49	6697.46	38.7097	(content is truncated) {"EntryDescription":"Enolase 2","HitHash":{"$type":"Proteinaceous.Thermo.Discoverer.TDL.DiscovererHitHash, Proteinaceous.Thermo.Discoverer","ScoreForDecoy":31.307270679270843,"ChemicalProteoformId":6815,"BiologicalProteoformId":6815,"IsoformId":6815,"EntryId":6815,"IsCharacterized":true,"DataFileName":"241007_PSPSP_5%_01_30kV_YEAST-9__180cm_recoat-0.raw","ResultFileName":"2…		61.6428		QIGTLSESIKAAQDSFAANWGVMVSHRSGETEDTFIADLVVGLRTGQIKTGAPARSERLAKLN
High	GVEQILKRKTGVIVGEDVHNLFTYAKEHKFAIPAINVTSSSTAVAALEAARDSKSPIILQTSNGGAAYFAGKGISNEGQNASIKGAIAAA	1	9207.87	n/a	High		20.13		15.26	258.886	9207.86	17.9775	{"EntryDescription":"Fructose-bisphosphate aldolase","HitHash":{"$type":"Proteinaceous.Thermo.Discoverer.TDL.DiscovererHitHash, Proteinaceous.Thermo.Discoverer","ScoreForDecoy":20.127983130894016,"ChemicalProteoformId":4051,"BiologicalProteoformId":4051,"IsoformId":4051,"EntryId":4051,"IsCharacterized":true,"DataFileName":"241007_PSPSP_5%_01_30kV_YEAST-9__180cm_recoat-0.raw","ResultFileName":"241…		61.6831		GVEQILKRKTGVIVGEDVHNLFTYAKEHKFAIPAINVTSSSTAVAALEAARDSKSPIILQTSNGGAAYFAGKGISNEGQNASIKGAIAAA
High	ATNNKPLYERLQFLQNAIGAIPSPFDAWLTHRGLKTL	1	4193.25	n/a	High		10.28		5.41	97.0037	4193.25	13.8889	{"EntryDescription":"Cystathionine gamma-lyase","HitHash":{"$type":"Proteinaceous.Thermo.Discoverer.TDL.DiscovererHitHash, Proteinaceous.Thermo.Discoverer","ScoreForDecoy":10.275921860409426,"ChemicalProteoformId":5510,"BiologicalProteoformId":5510,"IsoformId":5510,"EntryId":5510,"IsCharacterized":true,"DataFileName":"241007_PSPSP_5%_01_30kV_YEAST-9__180cm_recoat-0.raw","ResultFileName":"241007_P…		61.7011		ATNNKPLYERLQFLQNAIGAIPSPFDAWLTHRGLKTL
Medium	AFVKANIDVKDQKAVDDFLISLDGTANKSKLGAN	2	3604.91	n/a	High		83.1		78.24	6.55096	3604.91	84.8485	(content is truncated) {"EntryDescription":"Enolase 1","HitHash":{"$type":"Proteinaceous.Thermo.Discoverer.TDL.DiscovererHitHash, Proteinaceous.Thermo.Discoverer","ScoreForDecoy":83.104387086282713,"ChemicalProteoformId":6760,"BiologicalProteoformId":6760,"IsoformId":6760,"EntryId":6760,"IsCharacterized":true,"DataFileName":"241007_PSPSP_5%_01_30kV_YEAST-9__180cm_recoat-0.raw","ResultFileName":"2…		61.7449		AFVKANIDVKDQKAVDDFLISLDGTANKSKLGAN
High	VAKAKTIVWNGPPGVFEFEKFAAGTKALLDEVVKSS	2	3833.08	n/a	High		96.93		92.07	615.91	3833.08	91.4286	(content is truncated) {"EntryDescription":"Phosphoglycerate kinase","HitHash":{"$type":"Proteinaceous.Thermo.Discoverer.TDL.DiscovererHitHash, Proteinaceous.Thermo.Discoverer","ScoreForDecoy":96.93438279875825,"ChemicalProteoformId":4159,"BiologicalProteoformId":4159,"IsoformId":4159,"EntryId":4159,"IsCharacterized":true,"DataFileName":"241007_PSPSP_5%_01_30kV_YEAST-9__180cm_recoat-0.raw","Resul…		61.7902		VAKAKTIVWNGPPGVFEFEKFAAGTKALLDEVVKSS
High	TVDGPSHKDWRGGRTASGNIIPSSTGAAKAVGKVLPELQGKLTGMAFRVPTVDVSVVDL	1	6042.21	n/a	High		12		7.13	164.144	6042.21	18.9655	{"EntryDescription":"Glyceraldehyde-3-phosphate dehydrogenase 2","HitHash":{"$type":"Proteinaceous.Thermo.Discoverer.TDL.DiscovererHitHash, Proteinaceous.Thermo.Discoverer","ScoreForDecoy":11.999839796213289,"ChemicalProteoformId":4634,"BiologicalProteoformId":4634,"IsoformId":4634,"EntryId":4634,"IsCharacterized":true,"DataFileName":"241007_PSPSP_5%_01_30kV_YEAST-9__180cm_recoat-0.raw","ResultFi…		61.8063		TVDGPSHKDWRGGRTASGNIIPSSTGAAKAVGKVLPELQGKLTGMAFRVPTVDVSVVDL
High	VFEKEPVSDWTDDVEARINFGIEKAKEFGILKKGDTYVSIQ	1	4700.4	n/a	High		37.45		32.59	358.96	4700.39	37.5	(content is truncated) {"EntryDescription":"Pyruvate kinase 1","HitHash":{"$type":"Proteinaceous.Thermo.Discoverer.TDL.DiscovererHitHash, Proteinaceous.Thermo.Discoverer","ScoreForDecoy":37.452511383767117,"ChemicalProteoformId":5903,"BiologicalProteoformId":5903,"IsoformId":5903,"EntryId":5903,"IsCharacterized":true,"DataFileName":"241007_PSPSP_5%_01_30kV_YEAST-9__180cm_recoat-0.raw","ResultFile…		61.922		VFEKEPVSDWTDDVEARINFGIEKAKEFGILKKGDTYVSIQ
High	TVAKAKTIVWNGPPGVFEFEKFAAGTK	1	2892.55	n/a	High		72.11		67.24	730.371	2892.55	92.3077	(content is truncated) {"EntryDescription":"Phosphoglycerate kinase","HitHash":{"$type":"Proteinaceous.Thermo.Discoverer.TDL.DiscovererHitHash, Proteinaceous.Thermo.Discoverer","ScoreForDecoy":72.109265889873711,"ChemicalProteoformId":6522,"BiologicalProteoformId":6522,"IsoformId":6522,"EntryId":6522,"IsCharacterized":true,"DataFileName":"241007_PSPSP_5%_01_30kV_YEAST-9__180cm_recoat-0.raw","Resu…		62.0153		TVAKAKTIVWNGPPGVFEFEKFAAGTK
High	HVVGVPSISAQAKQLLLHHTLGNGDFTVFHRMSANISETTAMIT	1	4728.43	n/a	High		13.91		9.04	202.329	4728.42	32.5581	{"EntryDescription":"Pyruvate decarboxylase isozyme 1","HitHash":{"$type":"Proteinaceous.Thermo.Discoverer.TDL.DiscovererHitHash, Proteinaceous.Thermo.Discoverer","ScoreForDecoy":13.908521724268962,"ChemicalProteoformId":5929,"BiologicalProteoformId":5929,"IsoformId":5929,"EntryId":5929,"IsCharacterized":true,"DataFileName":"241007_PSPSP_5%_01_30kV_YEAST-9__180cm_recoat-0.raw","ResultFileName":"2…		62.0574		HVVGVPSISAQAKQLLLHHTLGNGDFTVFHRMSANISETTAMIT
High	LNKETTYDEIKKVVKAAAEGKLKGVLGYTEDAVVSSDFLGDSHSSIFDASAGIQLSPK	1	6126.17	n/a	High		58.62		53.75	549.797	6126.16	52.6316	(content is truncated) {"EntryDescription":"Glyceraldehyde-3-phosphate dehydrogenase 3","HitHash":{"$type":"Proteinaceous.Thermo.Discoverer.TDL.DiscovererHitHash, Proteinaceous.Thermo.Discoverer","ScoreForDecoy":58.620574217215193,"ChemicalProteoformId":4474,"BiologicalProteoformId":4474,"IsoformId":4474,"EntryId":4474,"IsCharacterized":true,"DataFileName":"241007_PSPSP_5%_01_30kV_YEAST-9__180cm_…		62.1		LNKETTYDEIKKVVKAAAEGKLKGVLGYTEDAVVSSDFLGDSHSSIFDASAGIQLSPK
High	HVVGVPSISAQAKQLLLHHTLGNGDFTV	1	2937.58	n/a	High		51.25		46.39	499.81	2937.58	81.4815	(content is truncated) {"EntryDescription":"Pyruvate decarboxylase isozyme 1","HitHash":{"$type":"Proteinaceous.Thermo.Discoverer.TDL.DiscovererHitHash, Proteinaceous.Thermo.Discoverer","ScoreForDecoy":51.251235051535225,"ChemicalProteoformId":5281,"BiologicalProteoformId":5281,"IsoformId":5281,"EntryId":5281,"IsCharacterized":true,"DataFileName":"241007_PSPSP_5%_01_30kV_YEAST-9__180cm_recoat-0.r…		62.1453		HVVGVPSISAQAKQLLLHHTLGNGDFTV
Medium	FVKANIDVKDQKAVDDFLISLDGTANKSKLGAN	2	3533.87	n/a	High		76.49		71.63	7.19046	3533.87	84.375	(content is truncated) {"EntryDescription":"Enolase 1","HitHash":{"$type":"Proteinaceous.Thermo.Discoverer.TDL.DiscovererHitHash, Proteinaceous.Thermo.Discoverer","ScoreForDecoy":76.494283740603692,"ChemicalProteoformId":4102,"BiologicalProteoformId":4102,"IsoformId":4102,"EntryId":4102,"IsCharacterized":true,"DataFileName":"241007_PSPSP_5%_01_30kV_YEAST-9__180cm_recoat-0.raw","ResultFileName":"2…		62.1905		FVKANIDVKDQKAVDDFLISLDGTANKSKLGAN
High	VKANLDVKDQKAVDDFLLSLDGTANKSKLGANAILGVSMAAAR	1	4427.38	n/a	High		11.88		7.02	94.6476	4427.38	26.1905	(content is truncated) {"EntryDescription":"Enolase 2","HitHash":{"$type":"Proteinaceous.Thermo.Discoverer.TDL.DiscovererHitHash, Proteinaceous.Thermo.Discoverer","ScoreForDecoy":11.881997275002302,"ChemicalProteoformId":5793,"BiologicalProteoformId":5793,"IsoformId":5793,"EntryId":5793,"IsCharacterized":true,"DataFileName":"241007_PSPSP_5%_01_30kV_YEAST-9__180cm_recoat-0.raw","ResultFileName":"2…		62.2348		VKANLDVKDQKAVDDFLLSLDGTANKSKLGANAILGVSMAAAR
High	TATQKTVDGPSHKDWRGGRTASGNIIPSSTGAAKAVGKVLPELQGKLTGMAFRVPTVDVSVVDLTV	2	6771.61	n/a	High		38.37		33.5	287.112	6771.61	38.4615	(content is truncated) {"EntryDescription":"Glyceraldehyde-3-phosphate dehydrogenase 2","HitHash":{"$type":"Proteinaceous.Thermo.Discoverer.TDL.DiscovererHitHash, Proteinaceous.Thermo.Discoverer","ScoreForDecoy":38.368462466903452,"ChemicalProteoformId":4966,"BiologicalProteoformId":4966,"IsoformId":4966,"EntryId":4966,"IsCharacterized":true,"DataFileName":"241007_PSPSP_5%_01_30kV_YEAST-9__180cm_…		62.2549		TATQKTVDGPSHKDWRGGRTASGNIIPSSTGAAKAVGKVLPELQGKLTGMAFRVPTVDVSVVDLTV
High	TVEEDHPIPEDVHENYENKVAELASRGFRAL	2	3563.73	n/a	High		52.44		47.57	515.111	3563.73	66.6667	(content is truncated) {"EntryDescription":"Plasma membrane ATPase 1","HitHash":{"$type":"Proteinaceous.Thermo.Discoverer.TDL.DiscovererHitHash, Proteinaceous.Thermo.Discoverer","ScoreForDecoy":52.437363120962388,"ChemicalProteoformId":5946,"BiologicalProteoformId":5946,"IsoformId":5946,"EntryId":5946,"IsCharacterized":true,"DataFileName":"241007_PSPSP_5%_01_30kV_YEAST-9__180cm_recoat-0.raw","Res…		62.2986		TVEEDHPIPEDVHENYENKVAELASRGFRAL
High	SKDALRRALNGVSTDVQGTDFSEVSYDSVLERVSRGAGSH	1	4265.11	n/a	High		36.67		31.81	323.652	4265.1	41.0256	(content is truncated) {"EntryDescription":"Cofilin","HitHash":{"$type":"Proteinaceous.Thermo.Discoverer.TDL.DiscovererHitHash, Proteinaceous.Thermo.Discoverer","ScoreForDecoy":36.673274276276985,"ChemicalProteoformId":4270,"BiologicalProteoformId":4270,"IsoformId":4270,"EntryId":4270,"IsCharacterized":true,"DataFileName":"241007_PSPSP_5%_01_30kV_YEAST-9__180cm_recoat-0.raw","ResultFileName":"241…		62.4108		SKDALRRALNGVSTDVQGTDFSEVSYDSVLERVSRGAGSH
High	GVTDKISHVSTGGGASLELLEGKELPGVAFLSEKK	2	3552.9	n/a	High		56.67		51.8	479.709	3552.9	76.4706	(content is truncated) {"EntryDescription":"Phosphoglycerate kinase","HitHash":{"$type":"Proteinaceous.Thermo.Discoverer.TDL.DiscovererHitHash, Proteinaceous.Thermo.Discoverer","ScoreForDecoy":56.66804008083421,"ChemicalProteoformId":6157,"BiologicalProteoformId":6157,"IsoformId":6157,"EntryId":6157,"IsCharacterized":true,"DataFileName":"241007_PSPSP_5%_01_30kV_YEAST-9__180cm_recoat-0.raw","Resul…		62.4108		GVTDKISHVSTGGGASLELLEGKELPGVAFLSEKK
High	STLPEIYEKMEKGQIVGRYVVDTSK	1	2869.49	n/a	High		51.45		46.59	443.634	2869.49	91.6667	(content is truncated) {"EntryDescription":"Alcohol dehydrogenase 1","HitHash":{"$type":"Proteinaceous.Thermo.Discoverer.TDL.DiscovererHitHash, Proteinaceous.Thermo.Discoverer","ScoreForDecoy":51.454731844317159,"ChemicalProteoformId":6905,"BiologicalProteoformId":6905,"IsoformId":6905,"EntryId":6905,"IsCharacterized":true,"DataFileName":"241007_PSPSP_5%_01_30kV_YEAST-9__180cm_recoat-0.raw","Resu…		62.4561		STLPEIYEKMEKGQIVGRYVVDTSK
High	GVEQILKRKTGVIVGEDVHNLFTY	1	2714.48	n/a	High		31.3		26.43	282.546	2714.47	60.8696	(content is truncated) {"EntryDescription":"Fructose-bisphosphate aldolase","HitHash":{"$type":"Proteinaceous.Thermo.Discoverer.TDL.DiscovererHitHash, Proteinaceous.Thermo.Discoverer","ScoreForDecoy":31.297802194018676,"ChemicalProteoformId":4100,"BiologicalProteoformId":4100,"IsoformId":4100,"EntryId":4100,"IsCharacterized":true,"DataFileName":"241007_PSPSP_5%_01_30kV_YEAST-9__180cm_recoat-0.raw…		62.471		GVEQILKRKTGVIVGEDVHNLFTY
High	AVSKVYARSVYDSRGNPTVEVELTTEKGVFRSIVPSGASTGVHEALEMRDEDKSKWMGKGVMNAVNNVNNVIAAA	6	8035.04	n/a	High		49.21		44.34	449.451	8035.04	43.2432	(content is truncated) {"EntryDescription":"Enolase 2","HitHash":{"$type":"Proteinaceous.Thermo.Discoverer.TDL.DiscovererHitHash, Proteinaceous.Thermo.Discoverer","ScoreForDecoy":49.207572565609425,"ChemicalProteoformId":4555,"BiologicalProteoformId":4555,"IsoformId":4555,"EntryId":4555,"IsCharacterized":true,"DataFileName":"241007_PSPSP_5%_01_30kV_YEAST-9__180cm_recoat-0.raw","ResultFileName":"2…		62.6684		AVSKVYARSVYDSRGNPTVEVELTTEKGVFRSIVPSGASTGVHEALEMRDEDKSKWMGKGVMNAVNNVNNVIAAA
High	AHGNSLRGLVKHLEGISDADIAKLNIPTGIPLVFELDENLKPSKPSYYLDPEAAAAGAAAVANQGKK	4	6962.69	n/a	High		115.54		110.67	844.023	6962.69	66.6667	(content is truncated) {"EntryDescription":"Phosphoglycerate mutase 1","HitHash":{"$type":"Proteinaceous.Thermo.Discoverer.TDL.DiscovererHitHash, Proteinaceous.Thermo.Discoverer","ScoreForDecoy":115.54044497225394,"ChemicalProteoformId":4890,"BiologicalProteoformId":4890,"IsoformId":4890,"EntryId":4890,"IsCharacterized":true,"DataFileName":"241007_PSPSP_5%_01_30kV_YEAST-9__180cm_recoat-0.raw","Re…		62.7135		AHGNSLRGLVKHLEGISDADIAKLNIPTGIPLVFELDENLKPSKPSYYLDPEAAAAGAAAVANQGKK
High	LSRPNVEVVALNDPFITNDYAAYMFKYDSTHGRYAGEVSHDDKHIIVDGKKIATYQERDPANLPWGSSNVDIAIDSTGVFKELDTAQKHIDAGAKKVVITAPSSTAPMF	1	11948	n/a	High		40.52		35.65	399.96	11948	19.4444	(content is truncated) {"EntryDescription":"Glyceraldehyde-3-phosphate dehydrogenase 3","HitHash":{"$type":"Proteinaceous.Thermo.Discoverer.TDL.DiscovererHitHash, Proteinaceous.Thermo.Discoverer","ScoreForDecoy":40.5183232456523,"ChemicalProteoformId":5020,"BiologicalProteoformId":5020,"IsoformId":5020,"EntryId":5020,"IsCharacterized":true,"DataFileName":"241007_PSPSP_5%_01_30kV_YEAST-9__180cm_re…		62.7704		LSRPNVEVVALNDPFITNDYAAYMFKYDSTHGRYAGEVSHDDKHIIVDGKKIATYQERDPANLPWGSSNVDIAIDSTGVFKELDTAQKHIDAGAKKVVITAPSSTAPMF
High	AVSKVYARSVYDSRGNPTVEVELTTEKGVFRSIVPSGASTGVHEALEMRDEDKSKWMGKGVMNAVNNVNNVIAAAFVKANLDVKDQKAVDDFLLSLDGT	1	10667.4	n/a	High		37.95		33.09	360.46	10668.3	27.551	(content is truncated) {"EntryDescription":"Enolase 2","HitHash":{"$type":"Proteinaceous.Thermo.Discoverer.TDL.DiscovererHitHash, Proteinaceous.Thermo.Discoverer","ScoreForDecoy":37.953862086813508,"ChemicalProteoformId":6309,"BiologicalProteoformId":6309,"IsoformId":6309,"EntryId":6309,"IsCharacterized":true,"DataFileName":"241007_PSPSP_5%_01_30kV_YEAST-9__180cm_recoat-0.raw","ResultFileName":"2…		62.8819		AVSKVYARSVYDSRGNPTVEVELTTEKGVFRSIVPSGASTGVHEALEMRDEDKSKWMGKGVMNAVNNVNNVIAAAFVKANLDVKDQKAVDDFLLSLDGT
High	AVSKVYARSVYDSRGNPTVEVELTTEKGVFRSIVPSGASTGVHEALEMRDEDKSKWMGKGVMNAVNNVNNVIAA	3	7964	n/a	High		57.74		52.87	434.853	7964	45.2055	(content is truncated) {"EntryDescription":"Enolase 2","HitHash":{"$type":"Proteinaceous.Thermo.Discoverer.TDL.DiscovererHitHash, Proteinaceous.Thermo.Discoverer","ScoreForDecoy":57.738265791232351,"ChemicalProteoformId":4568,"BiologicalProteoformId":4568,"IsoformId":4568,"EntryId":4568,"IsCharacterized":true,"DataFileName":"241007_PSPSP_5%_01_30kV_YEAST-9__180cm_recoat-0.raw","ResultFileName":"2…		62.8982		AVSKVYARSVYDSRGNPTVEVELTTEKGVFRSIVPSGASTGVHEALEMRDEDKSKWMGKGVMNAVNNVNNVIAA
High	SGYVRSRGESDDSLNRLAQNDGLLKNVWSYSR	1	3641.79	n/a	High		34		29.13	307.492	3641.79	48.3871	(content is truncated) {"EntryDescription":"40S ribosomal protein S21-A","HitHash":{"$type":"Proteinaceous.Thermo.Discoverer.TDL.DiscovererHitHash, Proteinaceous.Thermo.Discoverer","ScoreForDecoy":33.996458468769809,"ChemicalProteoformId":5448,"BiologicalProteoformId":5448,"IsoformId":5448,"EntryId":5448,"IsCharacterized":true,"DataFileName":"241007_PSPSP_5%_01_30kV_YEAST-9__180cm_recoat-0.raw","…		62.9411		SGYVRSRGESDDSLNRLAQNDGLLKNVWSYSR
High	RYNSTKSVDELTSLTDYVTRMPEHQKNIYY	1	3650.77	n/a	High		13.86		8.99	110.768	3650.77	34.4828	{"EntryDescription":"ATP-dependent molecular chaperone HSP82","HitHash":{"$type":"Proteinaceous.Thermo.Discoverer.TDL.DiscovererHitHash, Proteinaceous.Thermo.Discoverer","ScoreForDecoy":13.855480383483513,"ChemicalProteoformId":5561,"BiologicalProteoformId":5561,"IsoformId":5561,"EntryId":5561,"IsCharacterized":true,"DataFileName":"241007_PSPSP_5%_01_30kV_YEAST-9__180cm_recoat-0.raw","ResultFileN…		62.9411		RYNSTKSVDELTSLTDYVTRMPEHQKNIYY
High	GVEQILKRKTGVIVGEDVHNLFTYAKEHKFAIPAINVTSSSTAVAALEAARDSKSPIILQTSNGGAAYFAGKGISNEGQNASIK	4	8753.62	n/a	High		131		126.13	798.231	8753.36	72.2892	(content is truncated) {"EntryDescription":"Fructose-bisphosphate aldolase","HitHash":{"$type":"Proteinaceous.Thermo.Discoverer.TDL.DiscovererHitHash, Proteinaceous.Thermo.Discoverer","ScoreForDecoy":130.99576448763455,"ChemicalProteoformId":3978,"BiologicalProteoformId":3978,"IsoformId":3978,"EntryId":3978,"IsCharacterized":true,"DataFileName":"241007_PSPSP_5%_01_30kV_YEAST-9__180cm_recoat-0.raw…		63.0007		GVEQILKRKTGVIVGEDVHNLFTYAKEHKFAIPAINVTSSSTAVAALEAARDSKSPIILQTSNGGAAYFAGKGISNEGQNASIK
High	LSRPNVEVVALNDPFITNDYAAYMFKYDSTHGRYAGEVSHDDKHIIVDGKKIATYQERDPANLPWGSSNVDIAIDSTGVFKELDTAQKHIDAGAKKVVITAPSSTAPM	2	11800.9	n/a	High		32.92		28.06	249.065	11800.9	18.6916	(content is truncated) {"EntryDescription":"Glyceraldehyde-3-phosphate dehydrogenase 3","HitHash":{"$type":"Proteinaceous.Thermo.Discoverer.TDL.DiscovererHitHash, Proteinaceous.Thermo.Discoverer","ScoreForDecoy":32.923610321796922,"ChemicalProteoformId":5081,"BiologicalProteoformId":5081,"IsoformId":5081,"EntryId":5081,"IsCharacterized":true,"DataFileName":"241007_PSPSP_5%_01_30kV_YEAST-9__180cm_…		63.0399		LSRPNVEVVALNDPFITNDYAAYMFKYDSTHGRYAGEVSHDDKHIIVDGKKIATYQERDPANLPWGSSNVDIAIDSTGVFKELDTAQKHIDAGAKKVVITAPSSTAPM
High	TLPEIYEKMEKGQIVGRYVVDTSK	2	2782.46	n/a	High		23.12		18.25	217.664	2782.46	56.5217	{"EntryDescription":"Alcohol dehydrogenase 1","HitHash":{"$type":"Proteinaceous.Thermo.Discoverer.TDL.DiscovererHitHash, Proteinaceous.Thermo.Discoverer","ScoreForDecoy":23.116257460750788,"ChemicalProteoformId":4279,"BiologicalProteoformId":4279,"IsoformId":4279,"EntryId":4279,"IsCharacterized":true,"DataFileName":"241007_PSPSP_5%_01_30kV_YEAST-9__180cm_recoat-0.raw","ResultFileName":"241007_PSP…		63.1161		TLPEIYEKMEKGQIVGRYVVDTSK
High	VAKAKTIVWNGPPGVFEFEKFAAGTK	2	2791.51	n/a	High		60.43		55.57	580.934	2791.5	76	(content is truncated) {"EntryDescription":"Phosphoglycerate kinase","HitHash":{"$type":"Proteinaceous.Thermo.Discoverer.TDL.DiscovererHitHash, Proteinaceous.Thermo.Discoverer","ScoreForDecoy":60.434364262195864,"ChemicalProteoformId":4266,"BiologicalProteoformId":4266,"IsoformId":4266,"EntryId":4266,"IsCharacterized":true,"DataFileName":"241007_PSPSP_5%_01_30kV_YEAST-9__180cm_recoat-0.raw","Resu…		63.1547		VAKAKTIVWNGPPGVFEFEKFAAGTK
High	TATQKTVDGPSHKDWRGGRTASGNIIPSSTGAAKAVGKVLPELQGKLTGMAFRVPTVDVSVVDL	2	6571.5	n/a	High		49.44		44.57	360.512	6571.49	44.4444	(content is truncated) {"EntryDescription":"Glyceraldehyde-3-phosphate dehydrogenase 2","HitHash":{"$type":"Proteinaceous.Thermo.Discoverer.TDL.DiscovererHitHash, Proteinaceous.Thermo.Discoverer","ScoreForDecoy":49.437509973784067,"ChemicalProteoformId":4736,"BiologicalProteoformId":4736,"IsoformId":4736,"EntryId":4736,"IsCharacterized":true,"DataFileName":"241007_PSPSP_5%_01_30kV_YEAST-9__180cm_…		63.1712		TATQKTVDGPSHKDWRGGRTASGNIIPSSTGAAKAVGKVLPELQGKLTGMAFRVPTVDVSVVDL
High	KKVLENTEIGDSIFDKAGAEIVPKLMEKAKAKGVEVVLPVDFIIADAFSADANTK	1	5872.16	n/a	High		23.46		18.59	166.614	5871.16	27.7778	(content is truncated) {"EntryDescription":"Phosphoglycerate kinase","HitHash":{"$type":"Proteinaceous.Thermo.Discoverer.TDL.DiscovererHitHash, Proteinaceous.Thermo.Discoverer","ScoreForDecoy":23.458059316251397,"ChemicalProteoformId":5468,"BiologicalProteoformId":5468,"IsoformId":5468,"EntryId":5468,"IsCharacterized":true,"DataFileName":"241007_PSPSP_5%_01_30kV_YEAST-9__180cm_recoat-0.raw","Resu…		63.2251		KKVLENTEIGDSIFDKAGAEIVPKLMEKAKAKGVEVVLPVDFIIADAFSADANTK
High	AVSKVYARSVYDSRGNPTVEVELTTEKGVFRSIVPSGASTGVHEALEMRDEDKSKWMGKGVMNAVNNVNNVIA	4	7892.97	n/a	High		64.01		59.15	408.054	7892.97	52.7778	(content is truncated) {"EntryDescription":"Enolase 2","HitHash":{"$type":"Proteinaceous.Thermo.Discoverer.TDL.DiscovererHitHash, Proteinaceous.Thermo.Discoverer","ScoreForDecoy":64.014156159979919,"ChemicalProteoformId":5857,"BiologicalProteoformId":5857,"IsoformId":5857,"EntryId":5857,"IsCharacterized":true,"DataFileName":"241007_PSPSP_5%_01_30kV_YEAST-9__180cm_recoat-0.raw","ResultFileName":"2…		63.3184		AVSKVYARSVYDSRGNPTVEVELTTEKGVFRSIVPSGASTGVHEALEMRDEDKSKWMGKGVMNAVNNVNNVIA
High	NDPFITNDYAAYMFKYDSTHGRYAGEVSHDDKHIIVDGKKIATYQERDPANLPWGSSNVDIAIDSTGVFKELDTAQKHIDAGAKKVVITAPSSTAPMF	3	10770.3	n/a	High		37.49		32.63	281.607	10770.3	22.6804	(content is truncated) {"EntryDescription":"Glyceraldehyde-3-phosphate dehydrogenase 3","HitHash":{"$type":"Proteinaceous.Thermo.Discoverer.TDL.DiscovererHitHash, Proteinaceous.Thermo.Discoverer","ScoreForDecoy":37.494457089144021,"ChemicalProteoformId":6511,"BiologicalProteoformId":6511,"IsoformId":6511,"EntryId":6511,"IsCharacterized":true,"DataFileName":"241007_PSPSP_5%_01_30kV_YEAST-9__180cm_…		63.3537		NDPFITNDYAAYMFKYDSTHGRYAGEVSHDDKHIIVDGKKIATYQERDPANLPWGSSNVDIAIDSTGVFKELDTAQKHIDAGAKKVVITAPSSTAPMF
High	GVEQILKRKTGVIVGEDVHNLFTYAKEHKFAIPAINVTSSSTAVAAL	1	5021.73	n/a	High		46.5		41.63	250.742	5021.73	56.5217	(content is truncated) {"EntryDescription":"Fructose-bisphosphate aldolase","HitHash":{"$type":"Proteinaceous.Thermo.Discoverer.TDL.DiscovererHitHash, Proteinaceous.Thermo.Discoverer","ScoreForDecoy":46.49776835918923,"ChemicalProteoformId":6874,"BiologicalProteoformId":6874,"IsoformId":6874,"EntryId":6874,"IsCharacterized":true,"DataFileName":"241007_PSPSP_5%_01_30kV_YEAST-9__180cm_recoat-0.raw"…		63.3954		GVEQILKRKTGVIVGEDVHNLFTYAKEHKFAIPAINVTSSSTAVAAL
High	NYREDGTTPFVAIWKHGIVEEKI	1	2701.39	n/a	High		63.58		58.71	515.735	2701.38	90.9091	(content is truncated) {"EntryDescription":"Translationally-controlled tumor protein homolog","HitHash":{"$type":"Proteinaceous.Thermo.Discoverer.TDL.DiscovererHitHash, Proteinaceous.Thermo.Discoverer","ScoreForDecoy":63.577222723649442,"ChemicalProteoformId":3812,"BiologicalProteoformId":3812,"IsoformId":3812,"EntryId":3812,"IsCharacterized":true,"DataFileName":"241007_PSPSP_5%_01_30kV_YEAST-9__…		63.4365		NYREDGTTPFVAIWKHGIVEEKI
High	NDPFITNDYAAYMFKYDSTHGRYAGEVSHDDKHIIVDGKKIATYQERDPANLPWGSSNVDIAIDSTGVFKELDTAQKHIDAGAKKVVITAPSSTAPM	5	10623.2	n/a	High		42.2		37.33	307.967	10623.2	26.0417	(content is truncated) {"EntryDescription":"Glyceraldehyde-3-phosphate dehydrogenase 3","HitHash":{"$type":"Proteinaceous.Thermo.Discoverer.TDL.DiscovererHitHash, Proteinaceous.Thermo.Discoverer","ScoreForDecoy":42.197649063725073,"ChemicalProteoformId":3927,"BiologicalProteoformId":3927,"IsoformId":3927,"EntryId":3927,"IsCharacterized":true,"DataFileName":"241007_PSPSP_5%_01_30kV_YEAST-9__180cm_…		63.4975		NDPFITNDYAAYMFKYDSTHGRYAGEVSHDDKHIIVDGKKIATYQERDPANLPWGSSNVDIAIDSTGVFKELDTAQKHIDAGAKKVVITAPSSTAPM
High	AVSKVYARSVYDSRGNPTVEVELTTEKGVFRSIVPSGASTGVHEALEMRDEDKSKWMGKGVMNAVNNVNNVI	3	7821.93	n/a	High		37.93		33.06	390.553	7821.92	35.2113	(content is truncated) {"EntryDescription":"Enolase 2","HitHash":{"$type":"Proteinaceous.Thermo.Discoverer.TDL.DiscovererHitHash, Proteinaceous.Thermo.Discoverer","ScoreForDecoy":37.93017973253351,"ChemicalProteoformId":6004,"BiologicalProteoformId":6004,"IsoformId":6004,"EntryId":6004,"IsCharacterized":true,"DataFileName":"241007_PSPSP_5%_01_30kV_YEAST-9__180cm_recoat-0.raw","ResultFileName":"24…		63.6811		AVSKVYARSVYDSRGNPTVEVELTTEKGVFRSIVPSGASTGVHEALEMRDEDKSKWMGKGVMNAVNNVNNVI
High	TVDGPSHKDWRGGRTASGNIIPSSTGAAKAVGKVLPELQGKLTGMAFRVPTVDVS	1	5615.96	n/a	High		28.3		23.43	228.253	5615.97	25.9259	(content is truncated) {"EntryDescription":"Glyceraldehyde-3-phosphate dehydrogenase 2","HitHash":{"$type":"Proteinaceous.Thermo.Discoverer.TDL.DiscovererHitHash, Proteinaceous.Thermo.Discoverer","ScoreForDecoy":28.296469718074437,"ChemicalProteoformId":6273,"BiologicalProteoformId":6273,"IsoformId":6273,"EntryId":6273,"IsCharacterized":true,"DataFileName":"241007_PSPSP_5%_01_30kV_YEAST-9__180cm_…		63.7264		TVDGPSHKDWRGGRTASGNIIPSSTGAAKAVGKVLPELQGKLTGMAFRVPTVDVS
High	GKLEEEYAPFASDAEKTKLQGMLNKAEEWLYDEGFDSIKAK	2	4678.28	n/a	High		71.82		66.95	533.503	4678.28	77.5	(content is truncated) {"EntryDescription":"Heat shock protein homolog SSE1","HitHash":{"$type":"Proteinaceous.Thermo.Discoverer.TDL.DiscovererHitHash, Proteinaceous.Thermo.Discoverer","ScoreForDecoy":71.815292835043508,"ChemicalProteoformId":4794,"BiologicalProteoformId":4794,"IsoformId":4794,"EntryId":4794,"IsCharacterized":true,"DataFileName":"241007_PSPSP_5%_01_30kV_YEAST-9__180cm_recoat-0.ra…		63.7264		GKLEEEYAPFASDAEKTKLQGMLNKAEEWLYDEGFDSIKAK
High	GVEQILKRKTGVIVGEDVHNLFTYAKEHKFAIPAINVTSSSTAVAALEAARDSKSPIILQTSNGGAAYFAGK	2	7555.03	n/a	High		73.17		68.3	509.134	7555.02	53.5211	(content is truncated) {"EntryDescription":"Fructose-bisphosphate aldolase","HitHash":{"$type":"Proteinaceous.Thermo.Discoverer.TDL.DiscovererHitHash, Proteinaceous.Thermo.Discoverer","ScoreForDecoy":73.16814902607527,"ChemicalProteoformId":4911,"BiologicalProteoformId":4911,"IsoformId":4911,"EntryId":4911,"IsCharacterized":true,"DataFileName":"241007_PSPSP_5%_01_30kV_YEAST-9__180cm_recoat-0.raw"…		63.8329		GVEQILKRKTGVIVGEDVHNLFTYAKEHKFAIPAINVTSSSTAVAALEAARDSKSPIILQTSNGGAAYFAGK
High	SIPETQKGVIFYESHGKLEYKDIPVPKPKANELLINVK	4	4363.38	n/a	High		69.49		64.62	650.031	4363.38	86.4865	(content is truncated) {"EntryDescription":"Alcohol dehydrogenase 1","HitHash":{"$type":"Proteinaceous.Thermo.Discoverer.TDL.DiscovererHitHash, Proteinaceous.Thermo.Discoverer","ScoreForDecoy":69.490928921562656,"ChemicalProteoformId":4622,"BiologicalProteoformId":4622,"IsoformId":4622,"EntryId":4622,"IsCharacterized":true,"DataFileName":"241007_PSPSP_5%_01_30kV_YEAST-9__180cm_recoat-0.raw","Resu…		63.9299	N-Term(alpha-amino acetylated residue)	[MOD:01458]-SIPETQKGVIFYESHGKLEYKDIPVPKPKANELLINVK
High	GVEQILKRKTGVIVGEDVHNLFT	2	2551.41	n/a	High		26.51		21.64	271.728	2551.41	63.6364	{"EntryDescription":"Fructose-bisphosphate aldolase","HitHash":{"$type":"Proteinaceous.Thermo.Discoverer.TDL.DiscovererHitHash, Proteinaceous.Thermo.Discoverer","ScoreForDecoy":26.510721131771458,"ChemicalProteoformId":5845,"BiologicalProteoformId":5845,"IsoformId":5845,"EntryId":5845,"IsCharacterized":true,"DataFileName":"241007_PSPSP_5%_01_30kV_YEAST-9__180cm_recoat-0.raw","ResultFileName":"241…		63.9619		GVEQILKRKTGVIVGEDVHNLFT
High	GVEQILKRKTGVIVGEDVHNLFTYAKEHKFAIPAINVTSSSTAVAA	2	4908.65	n/a	High		47.03		42.17	547.067	4908.65	66.6667	(content is truncated) {"EntryDescription":"Fructose-bisphosphate aldolase","HitHash":{"$type":"Proteinaceous.Thermo.Discoverer.TDL.DiscovererHitHash, Proteinaceous.Thermo.Discoverer","ScoreForDecoy":47.033604300692758,"ChemicalProteoformId":4335,"BiologicalProteoformId":4335,"IsoformId":4335,"EntryId":4335,"IsCharacterized":true,"DataFileName":"241007_PSPSP_5%_01_30kV_YEAST-9__180cm_recoat-0.raw…		64.1119		GVEQILKRKTGVIVGEDVHNLFTYAKEHKFAIPAINVTSSSTAVAA
High	PETQKGVIFYESHGKLEYKDIPVPKPKANELLINVK	1	4121.26	n/a	High		43.39		38.52	513.202	4121.25	48.5714	(content is truncated) {"EntryDescription":"Alcohol dehydrogenase 1","HitHash":{"$type":"Proteinaceous.Thermo.Discoverer.TDL.DiscovererHitHash, Proteinaceous.Thermo.Discoverer","ScoreForDecoy":43.38819646044746,"ChemicalProteoformId":4613,"BiologicalProteoformId":4613,"IsoformId":4613,"EntryId":4613,"IsCharacterized":true,"DataFileName":"241007_PSPSP_5%_01_30kV_YEAST-9__180cm_recoat-0.raw","Resul…		64.1556		PETQKGVIFYESHGKLEYKDIPVPKPKANELLINVK
High	TVAKAKTIVWNGPPGVFEFEKFAAGTKALLDEVVKSSAAGNTVIIGGGDTATVAKKYGVTDKISHVSTGGGASLELLEGKELPGVAFLSEKK	3	9357.02	n/a	High		57.5		52.64	554.802	9357.03	36.2637	(content is truncated) {"EntryDescription":"Phosphoglycerate kinase","HitHash":{"$type":"Proteinaceous.Thermo.Discoverer.TDL.DiscovererHitHash, Proteinaceous.Thermo.Discoverer","ScoreForDecoy":57.504364521682547,"ChemicalProteoformId":5759,"BiologicalProteoformId":5759,"IsoformId":5759,"EntryId":5759,"IsCharacterized":true,"DataFileName":"241007_PSPSP_5%_01_30kV_YEAST-9__180cm_recoat-0.raw","Resu…		64.1745		TVAKAKTIVWNGPPGVFEFEKFAAGTKALLDEVVKSSAAGNTVIIGGGDTATVAKKYGVTDKISHVSTGGGASLELLEGKELPGVAFLSEKK
High	AVSKVYARSVYDSRGNPTVEVELTTEKGVFRSIVPSGASTGVHEALEMRDEDKSKWMGKGVMNAVNNVNNVIAAAFVK	3	8409.27	n/a	High		56.84		51.97	443.852	8409.29	33.7662	(content is truncated) {"EntryDescription":"Enolase 2","HitHash":{"$type":"Proteinaceous.Thermo.Discoverer.TDL.DiscovererHitHash, Proteinaceous.Thermo.Discoverer","ScoreForDecoy":56.837391555179217,"ChemicalProteoformId":4509,"BiologicalProteoformId":4509,"IsoformId":4509,"EntryId":4509,"IsCharacterized":true,"DataFileName":"241007_PSPSP_5%_01_30kV_YEAST-9__180cm_recoat-0.raw","ResultFileName":"2…		64.3093		AVSKVYARSVYDSRGNPTVEVELTTEKGVFRSIVPSGASTGVHEALEMRDEDKSKWMGKGVMNAVNNVNNVIAAAFVK
High	AVEKGTGKSNKITITNDKGRLSKEDIEKMVAEAEKFKEEDEKESQRIASKNQLESIAYSLKNTISEAGDKLEQADKDTVTKKAEETISWLDSNTTASKEEFDDKLKELQDIANPIMSKLYQAGGAPGGAAGGAPGGFPGGAPPAPEAEGPTVEEVD	1	16575.3	n/a	High		19.9		15.03	164.104	16574.1	11.6129	(content is truncated) {"EntryDescription":"Heat shock protein SSA1","HitHash":{"$type":"Proteinaceous.Thermo.Discoverer.TDL.DiscovererHitHash, Proteinaceous.Thermo.Discoverer","ScoreForDecoy":19.895366779948155,"ChemicalProteoformId":4825,"BiologicalProteoformId":4825,"IsoformId":4825,"EntryId":4825,"IsCharacterized":true,"DataFileName":"241007_PSPSP_5%_01_30kV_YEAST-9__180cm_recoat-0.raw","Resu…		64.328		AVEKGTGKSNKITITNDKGRLSKEDIEKMVAEAEKFKEEDEKESQRIASKNQLESIAYSLKNTISEAGDKLEQADKDTVTKKAEETISWLDSNTTASKEEFDDKLKELQDIANPIMSKLYQAGGAPGGAAGGAPGGFPGGAPPAPEAEGPTVEEVD
High	AVSKVYARSVYDSRGNPTVEVELTTEKGVFRSIVPSGASTGVHEALEMRDEDKSKWMGKGVMNAVNNVNNVIAAAFVKANLDVKDQKAVDDF	1	9968.04	n/a	High		17.48		12.61	105.591	9968.96	17.5824	(content is truncated) {"EntryDescription":"Enolase 2","HitHash":{"$type":"Proteinaceous.Thermo.Discoverer.TDL.DiscovererHitHash, Proteinaceous.Thermo.Discoverer","ScoreForDecoy":17.480975037990941,"ChemicalProteoformId":5572,"BiologicalProteoformId":5572,"IsoformId":5572,"EntryId":5572,"IsCharacterized":true,"DataFileName":"241007_PSPSP_5%_01_30kV_YEAST-9__180cm_recoat-0.raw","ResultFileName":"2…		64.3718		AVSKVYARSVYDSRGNPTVEVELTTEKGVFRSIVPSGASTGVHEALEMRDEDKSKWMGKGVMNAVNNVNNVIAAAFVKANLDVKDQKAVDDF
High	VAKAKTIVWNGPPGVFEFEKFAAGTKALLDEVVKSSAAGNTVIIGGGDTATVAKKYGVTDKISHVSTGGGASLELLEGKELPGVAFLSEKK	4	9255.98	n/a	High		84.39		79.52	686.744	9255.97	51.1111	(content is truncated) {"EntryDescription":"Phosphoglycerate kinase","HitHash":{"$type":"Proteinaceous.Thermo.Discoverer.TDL.DiscovererHitHash, Proteinaceous.Thermo.Discoverer","ScoreForDecoy":84.390005333975438,"ChemicalProteoformId":3902,"BiologicalProteoformId":3902,"IsoformId":3902,"EntryId":3902,"IsCharacterized":true,"DataFileName":"241007_PSPSP_5%_01_30kV_YEAST-9__180cm_recoat-0.raw","Resu…		64.5166		VAKAKTIVWNGPPGVFEFEKFAAGTKALLDEVVKSSAAGNTVIIGGGDTATVAKKYGVTDKISHVSTGGGASLELLEGKELPGVAFLSEKK
High	GVEQILKRKTGVIVGEDVHNLFTYAKEHKFAIPAINVTSSSTAVA	1	4837.61	n/a	High		26.85		21.98	304.812	4837.61	43.1818	(content is truncated) {"EntryDescription":"Fructose-bisphosphate aldolase","HitHash":{"$type":"Proteinaceous.Thermo.Discoverer.TDL.DiscovererHitHash, Proteinaceous.Thermo.Discoverer","ScoreForDecoy":26.846868040899306,"ChemicalProteoformId":6040,"BiologicalProteoformId":6040,"IsoformId":6040,"EntryId":6040,"IsCharacterized":true,"DataFileName":"241007_PSPSP_5%_01_30kV_YEAST-9__180cm_recoat-0.raw…		64.6201		GVEQILKRKTGVIVGEDVHNLFTYAKEHKFAIPAINVTSSSTAVA
High	DYAAYMFKYDSTHGRYAGEVSHDDKHIIVDGKKIATYQERDPANLPWGSSNVDIAIDSTGVFKELDTAQKHIDAGAKKVVITAPSSTAPM	2	9821.85	n/a	High		26.85		21.99	265.944	9821.85	19.1011	(content is truncated) {"EntryDescription":"Glyceraldehyde-3-phosphate dehydrogenase 3","HitHash":{"$type":"Proteinaceous.Thermo.Discoverer.TDL.DiscovererHitHash, Proteinaceous.Thermo.Discoverer","ScoreForDecoy":26.854645544665281,"ChemicalProteoformId":7227,"BiologicalProteoformId":7227,"IsoformId":7227,"EntryId":7227,"IsCharacterized":true,"DataFileName":"241007_PSPSP_5%_01_30kV_YEAST-9__180cm_…		64.7061		DYAAYMFKYDSTHGRYAGEVSHDDKHIIVDGKKIATYQERDPANLPWGSSNVDIAIDSTGVFKELDTAQKHIDAGAKKVVITAPSSTAPM
High	DSTHGRYAGEVSHDDKHIIVDGKKIATYQERDPANLPWGSSNVDIAIDSTGVFKELDTAQKHIDAGAKKVVITAPSSTAPMF	1	8816.42	n/a	High		19.93		15.06	165.233	8816.41	17.284	(content is truncated) {"EntryDescription":"Glyceraldehyde-3-phosphate dehydrogenase 3","HitHash":{"$type":"Proteinaceous.Thermo.Discoverer.TDL.DiscovererHitHash, Proteinaceous.Thermo.Discoverer","ScoreForDecoy":19.926514308982771,"ChemicalProteoformId":5926,"BiologicalProteoformId":5926,"IsoformId":5926,"EntryId":5926,"IsCharacterized":true,"DataFileName":"241007_PSPSP_5%_01_30kV_YEAST-9__180cm_…		64.7508		DSTHGRYAGEVSHDDKHIIVDGKKIATYQERDPANLPWGSSNVDIAIDSTGVFKELDTAQKHIDAGAKKVVITAPSSTAPMF
High	GVEQILKRKTGVIVGEDVHNLF	1	2450.36	n/a	High		12.18		7.32	152.637	2450.36	42.8571	{"EntryDescription":"Fructose-bisphosphate aldolase","HitHash":{"$type":"Proteinaceous.Thermo.Discoverer.TDL.DiscovererHitHash, Proteinaceous.Thermo.Discoverer","ScoreForDecoy":12.182770917130197,"ChemicalProteoformId":4060,"BiologicalProteoformId":4060,"IsoformId":4060,"EntryId":4060,"IsCharacterized":true,"DataFileName":"241007_PSPSP_5%_01_30kV_YEAST-9__180cm_recoat-0.raw","ResultFileName":"241…		64.7962		GVEQILKRKTGVIVGEDVHNLF
High	SLSSKLSVQDLDLKDKRVFIR	2	2488.4	n/a	High		45.98		41.11	485.029	2488.4	85	(content is truncated) {"EntryDescription":"Phosphoglycerate kinase","HitHash":{"$type":"Proteinaceous.Thermo.Discoverer.TDL.DiscovererHitHash, Proteinaceous.Thermo.Discoverer","ScoreForDecoy":45.975621330538608,"ChemicalProteoformId":4479,"BiologicalProteoformId":4479,"IsoformId":4479,"EntryId":4479,"IsCharacterized":true,"DataFileName":"241007_PSPSP_5%_01_30kV_YEAST-9__180cm_recoat-0.raw","Resu…		64.8854	N-Term(alpha-amino acetylated residue)	[MOD:01458]-SLSSKLSVQDLDLKDKRVFIR
Medium	STIDIKDLKLIQCRDILKQDL	1	2470.38	n/a	High		10.25		5.38	14.5073	2470.39	25	{"EntryDescription":"Putative pyridoxal kinase BUD17","HitHash":{"$type":"Proteinaceous.Thermo.Discoverer.TDL.DiscovererHitHash, Proteinaceous.Thermo.Discoverer","ScoreForDecoy":10.248473117246265,"ChemicalProteoformId":5219,"BiologicalProteoformId":5219,"IsoformId":5219,"EntryId":5219,"IsCharacterized":true,"DataFileName":"241007_PSPSP_5%_01_30kV_YEAST-9__180cm_recoat-0.raw","ResultFileName":"24…		64.9307		STIDIKDLKLIQCRDILKQDL
High	TATQKTVDGPSHKDWRGGRTASGNIIPSSTGAAKAVGKVLPELQGKLTGMAFRVPTVDVSVVDLTVK	4	6899.71	n/a	High		105.14		100.27	683.538	6899.71	65.1515	(content is truncated) {"EntryDescription":"Glyceraldehyde-3-phosphate dehydrogenase 2","HitHash":{"$type":"Proteinaceous.Thermo.Discoverer.TDL.DiscovererHitHash, Proteinaceous.Thermo.Discoverer","ScoreForDecoy":105.13744281797744,"ChemicalProteoformId":4028,"BiologicalProteoformId":4028,"IsoformId":4028,"EntryId":4028,"IsCharacterized":true,"DataFileName":"241007_PSPSP_5%_01_30kV_YEAST-9__180cm_…		64.9762		TATQKTVDGPSHKDWRGGRTASGNIIPSSTGAAKAVGKVLPELQGKLTGMAFRVPTVDVSVVDLTVK
High	SISIVGSYVGNRADTREALDFFARGLVKSPIKVVGLSTLPEIYEKMEKGQIVGRYVVDTSK	1	6685.59	n/a	High		46.72		41.85	468.664	6685.59	36.6667	(content is truncated) {"EntryDescription":"Alcohol dehydrogenase 1","HitHash":{"$type":"Proteinaceous.Thermo.Discoverer.TDL.DiscovererHitHash, Proteinaceous.Thermo.Discoverer","ScoreForDecoy":46.718986357756584,"ChemicalProteoformId":6307,"BiologicalProteoformId":6307,"IsoformId":6307,"EntryId":6307,"IsCharacterized":true,"DataFileName":"241007_PSPSP_5%_01_30kV_YEAST-9__180cm_recoat-0.raw","Resu…		65.0394		SISIVGSYVGNRADTREALDFFARGLVKSPIKVVGLSTLPEIYEKMEKGQIVGRYVVDTSK
High	TATQKTVDGPSHKDWRGGRTASGNIIPSSTGAAKAVGKVLPELQGKLTGMAFRVPTVDVS	3	6145.25	n/a	High		65		60.13	487.329	6145.25	52.5424	(content is truncated) {"EntryDescription":"Glyceraldehyde-3-phosphate dehydrogenase 2","HitHash":{"$type":"Proteinaceous.Thermo.Discoverer.TDL.DiscovererHitHash, Proteinaceous.Thermo.Discoverer","ScoreForDecoy":64.997628414728,"ChemicalProteoformId":5719,"BiologicalProteoformId":5719,"IsoformId":5719,"EntryId":5719,"IsCharacterized":true,"DataFileName":"241007_PSPSP_5%_01_30kV_YEAST-9__180cm_rec…		65.1301		TATQKTVDGPSHKDWRGGRTASGNIIPSSTGAAKAVGKVLPELQGKLTGMAFRVPTVDVS
High	TVDGPSHKDWRGGRTASGNIIPSSTGAAKAVGKVLPELQGKLTGM	3	4544.39	n/a	High		61.63		56.76	498.747	4544.39	63.6364	(content is truncated) {"EntryDescription":"Glyceraldehyde-3-phosphate dehydrogenase 2","HitHash":{"$type":"Proteinaceous.Thermo.Discoverer.TDL.DiscovererHitHash, Proteinaceous.Thermo.Discoverer","ScoreForDecoy":61.629090678155549,"ChemicalProteoformId":4443,"BiologicalProteoformId":4443,"IsoformId":4443,"EntryId":4443,"IsCharacterized":true,"DataFileName":"241007_PSPSP_5%_01_30kV_YEAST-9__180cm_…		65.234		TVDGPSHKDWRGGRTASGNIIPSSTGAAKAVGKVLPELQGKLTGM
High	TLVDITKDFELEETDEEKAEREKEIKEYEPLTK	1	3996.99	n/a	High		11.07		6.21	86.5344	3997	28.125	{"EntryDescription":"ATP-dependent molecular chaperone HSP82","HitHash":{"$type":"Proteinaceous.Thermo.Discoverer.TDL.DiscovererHitHash, Proteinaceous.Thermo.Discoverer","ScoreForDecoy":11.071903426285582,"ChemicalProteoformId":6694,"BiologicalProteoformId":6694,"IsoformId":6694,"EntryId":6694,"IsCharacterized":true,"DataFileName":"241007_PSPSP_5%_01_30kV_YEAST-9__180cm_recoat-0.raw","ResultFileN…		65.4149		TLVDITKDFELEETDEEKAEREKEIKEYEPLTK
High	TNAPWYKGWEKETKAGVVKGKTLLEAIDAIEQPSRPTDKPLRLPLQDVYKIGGIGTVPVGRVETGVIKPGMVVT	3	7994.39	n/a	High		78.95		74.08	705.223	7994.39	49.3151	(content is truncated) {"EntryDescription":"Elongation factor 1-alpha","HitHash":{"$type":"Proteinaceous.Thermo.Discoverer.TDL.DiscovererHitHash, Proteinaceous.Thermo.Discoverer","ScoreForDecoy":78.949842430825086,"ChemicalProteoformId":5487,"BiologicalProteoformId":5487,"IsoformId":5487,"EntryId":5487,"IsCharacterized":true,"DataFileName":"241007_PSPSP_5%_01_30kV_YEAST-9__180cm_recoat-0.raw","Re…		65.4776		TNAPWYKGWEKETKAGVVKGKTLLEAIDAIEQPSRPTDKPLRLPLQDVYKIGGIGTVPVGRVETGVIKPGMVVT
High	HLATGDMLRSQIAKGTQLGLEAK	1	2437.31	n/a	High		37.9		33.03	353.732	2437.31	68.1818	(content is truncated) {"EntryDescription":"Adenylate kinase","HitHash":{"$type":"Proteinaceous.Thermo.Discoverer.TDL.DiscovererHitHash, Proteinaceous.Thermo.Discoverer","ScoreForDecoy":37.896416320872653,"ChemicalProteoformId":3810,"BiologicalProteoformId":3810,"IsoformId":3810,"EntryId":3810,"IsCharacterized":true,"DataFileName":"241007_PSPSP_5%_01_30kV_YEAST-9__180cm_recoat-0.raw","ResultFileN…		65.5216		HLATGDMLRSQIAKGTQLGLEAK
High	SLPVKEFQIIDTLLPGLQDEVMNIKPVQKQTRAGQRTRFKAVVVVGDSNGHVGLGIK	1	6223.44	n/a	High		32.61		27.74	351.89	6222.43	30.3571	(content is truncated) {"EntryDescription":"40S ribosomal protein S2","HitHash":{"$type":"Proteinaceous.Thermo.Discoverer.TDL.DiscovererHitHash, Proteinaceous.Thermo.Discoverer","ScoreForDecoy":32.610305747177229,"ChemicalProteoformId":4351,"BiologicalProteoformId":4351,"IsoformId":4351,"EntryId":4351,"IsCharacterized":true,"DataFileName":"241007_PSPSP_5%_01_30kV_YEAST-9__180cm_recoat-0.raw","Res…		65.5672		SLPVKEFQIIDTLLPGLQDEVMNIKPVQKQTRAGQRTRFKAVVVVGDSNGHVGLGIK
High	KKVLENTEIGDSIFDKAGAEIVPKLMEKAKAKGVEVVLPVDFI	1	4667.59	n/a	High		20.46		15.59	222.091	4667.58	30.9524	(content is truncated) {"EntryDescription":"Phosphoglycerate kinase","HitHash":{"$type":"Proteinaceous.Thermo.Discoverer.TDL.DiscovererHitHash, Proteinaceous.Thermo.Discoverer","ScoreForDecoy":20.458300394105567,"ChemicalProteoformId":5285,"BiologicalProteoformId":5285,"IsoformId":5285,"EntryId":5285,"IsCharacterized":true,"DataFileName":"241007_PSPSP_5%_01_30kV_YEAST-9__180cm_recoat-0.raw","Resu…		65.5672		KKVLENTEIGDSIFDKAGAEIVPKLMEKAKAKGVEVVLPVDFI
High	SMTATQKTVDGPSHKDWRGGRTASGNIIPSSTGAAKAVGKVLPELQGKLTGM	1	5291.75	n/a	High		26.79		21.93	135.475	5291.75	35.2941	(content is truncated) {"EntryDescription":"Glyceraldehyde-3-phosphate dehydrogenase 2","HitHash":{"$type":"Proteinaceous.Thermo.Discoverer.TDL.DiscovererHitHash, Proteinaceous.Thermo.Discoverer","ScoreForDecoy":26.791904392960284,"ChemicalProteoformId":7219,"BiologicalProteoformId":7219,"IsoformId":7219,"EntryId":7219,"IsCharacterized":true,"DataFileName":"241007_PSPSP_5%_01_30kV_YEAST-9__180cm_…		65.6119		SMTATQKTVDGPSHKDWRGGRTASGNIIPSSTGAAKAVGKVLPELQGKLTGM
High	SLTATQKTVDGPSHKDWRGGRTASGNIIPSSTGAAKAVGKVLPELQGKLTGM	1	5273.79	n/a	High		41.78		36.91	348.9	5273.79	45.098	(content is truncated) {"EntryDescription":"Glyceraldehyde-3-phosphate dehydrogenase 3","HitHash":{"$type":"Proteinaceous.Thermo.Discoverer.TDL.DiscovererHitHash, Proteinaceous.Thermo.Discoverer","ScoreForDecoy":41.778437427878742,"ChemicalProteoformId":4870,"BiologicalProteoformId":4870,"IsoformId":4870,"EntryId":4870,"IsCharacterized":true,"DataFileName":"241007_PSPSP_5%_01_30kV_YEAST-9__180cm_…		65.6119		SLTATQKTVDGPSHKDWRGGRTASGNIIPSSTGAAKAVGKVLPELQGKLTGM
High	SLSSKLSVQDLDLKDKRVFIRVDFNVPLDGKKITSNQRIVAALPTIK	3	5307.01	n/a	High		82.69		77.83	541.872	5307.01	71.7391	(content is truncated) {"EntryDescription":"Phosphoglycerate kinase","HitHash":{"$type":"Proteinaceous.Thermo.Discoverer.TDL.DiscovererHitHash, Proteinaceous.Thermo.Discoverer","ScoreForDecoy":82.692167391056429,"ChemicalProteoformId":5541,"BiologicalProteoformId":5541,"IsoformId":5541,"EntryId":5541,"IsCharacterized":true,"DataFileName":"241007_PSPSP_5%_01_30kV_YEAST-9__180cm_recoat-0.raw","Resu…		65.7029	N-Term(alpha-amino acetylated residue)	[MOD:01458]-SLSSKLSVQDLDLKDKRVFIRVDFNVPLDGKKITSNQRIVAALPTIK
High	SVYDSRGNPTVEVELTTEKGVFRSIVPSGASTGVHEALEMRDGDKSKWMGKGVLHAVKNVNDVIAPAFVKA	1	7579.9	n/a	High		61.92		57.05	665.109	7579.88	38.5714	(content is truncated) {"EntryDescription":"Enolase 1","HitHash":{"$type":"Proteinaceous.Thermo.Discoverer.TDL.DiscovererHitHash, Proteinaceous.Thermo.Discoverer","ScoreForDecoy":61.917824960145445,"ChemicalProteoformId":3802,"BiologicalProteoformId":3802,"IsoformId":3802,"EntryId":3802,"IsCharacterized":true,"DataFileName":"241007_PSPSP_5%_01_30kV_YEAST-9__180cm_recoat-0.raw","ResultFileName":"2…		65.8112		SVYDSRGNPTVEVELTTEKGVFRSIVPSGASTGVHEALEMRDGDKSKWMGKGVLHAVKNVNDVIAPAFVKA
High	GLVKSPIKVVGLSTLPEIYEKMEKGQIVGRYVVDTSK	4	4060.26	n/a	High		82.04		77.17	856.078	4060.26	75	(content is truncated) {"EntryDescription":"Alcohol dehydrogenase 1","HitHash":{"$type":"Proteinaceous.Thermo.Discoverer.TDL.DiscovererHitHash, Proteinaceous.Thermo.Discoverer","ScoreForDecoy":82.038212307224967,"ChemicalProteoformId":6237,"BiologicalProteoformId":6237,"IsoformId":6237,"EntryId":6237,"IsCharacterized":true,"DataFileName":"241007_PSPSP_5%_01_30kV_YEAST-9__180cm_recoat-0.raw","Resu…		65.8547		GLVKSPIKVVGLSTLPEIYEKMEKGQIVGRYVVDTSK
High	AFRVPTVDVSVVDLTVKLNKETTYDEIKKVVKAA	1	3775.11	n/a	High		54.13		49.27	464.83	3775.11	63.6364	(content is truncated) {"EntryDescription":"Glyceraldehyde-3-phosphate dehydrogenase 2","HitHash":{"$type":"Proteinaceous.Thermo.Discoverer.TDL.DiscovererHitHash, Proteinaceous.Thermo.Discoverer","ScoreForDecoy":54.1326296512291,"ChemicalProteoformId":5347,"BiologicalProteoformId":5347,"IsoformId":5347,"EntryId":5347,"IsCharacterized":true,"DataFileName":"241007_PSPSP_5%_01_30kV_YEAST-9__180cm_re…		65.942		AFRVPTVDVSVVDLTVKLNKETTYDEIKKVVKAA
High	LVKSPIKVVGLSTLPEIYEKMEKGQIVGRYVVDTSK	1	4083.21	n/a	High		11.56		6.69	91.5935	4083.24	34.2857	(content is truncated) {"EntryDescription":"Alcohol dehydrogenase 1","HitHash":{"$type":"Proteinaceous.Thermo.Discoverer.TDL.DiscovererHitHash, Proteinaceous.Thermo.Discoverer","ScoreForDecoy":11.558627853583991,"ChemicalProteoformId":5708,"BiologicalProteoformId":5708,"IsoformId":5708,"EntryId":5708,"IsCharacterized":true,"DataFileName":"241007_PSPSP_5%_01_30kV_YEAST-9__180cm_recoat-0.raw","Resu…		66.0294	S4(O-phospho-L-serine)	LVKS[MOD:00046]PIKVVGLSTLPEIYEKMEKGQIVGRYVVDTSK
High	VAQVQKQAPTFKKTAVVDGVFDEVSLDKYKGKYVV	2	3884.11	n/a	High		75.45		70.59	613.426	3884.1	79.4118	(content is truncated) {"EntryDescription":"Peroxiredoxin TSA1","HitHash":{"$type":"Proteinaceous.Thermo.Discoverer.TDL.DiscovererHitHash, Proteinaceous.Thermo.Discoverer","ScoreForDecoy":75.453931286380254,"ChemicalProteoformId":4273,"BiologicalProteoformId":4273,"IsoformId":4273,"EntryId":4273,"IsCharacterized":true,"DataFileName":"241007_PSPSP_5%_01_30kV_YEAST-9__180cm_recoat-0.raw","ResultFil…		66.0703		VAQVQKQAPTFKKTAVVDGVFDEVSLDKYKGKYVV
High	GEEHKPLLDASGVDPREEDKTATAILRRKKKDNMLLVDDAINDDNSVIAIN	2	5641.9	n/a	High		18.18		13.32	203.708	5641.89	28	(content is truncated) {"EntryDescription":"Cell division control protein 48","HitHash":{"$type":"Proteinaceous.Thermo.Discoverer.TDL.DiscovererHitHash, Proteinaceous.Thermo.Discoverer","ScoreForDecoy":18.18376174041596,"ChemicalProteoformId":4381,"BiologicalProteoformId":4381,"IsoformId":4381,"EntryId":4381,"IsCharacterized":true,"DataFileName":"241007_PSPSP_5%_01_30kV_YEAST-9__180cm_recoat-0.ra…		66.1568		GEEHKPLLDASGVDPREEDKTATAILRRKKKDNMLLVDDAINDDNSVIAIN
High	ATVKQPSIGRYTGKPNPSTGKYTVSFIEGDGIGPEISKSVKKIFSA	1	4839.58	n/a	High		10.93		6.06	109.158	4839.58	17.7778	{"EntryDescription":"Isocitrate dehydrogenase [NAD] subunit 2, mitochondrial","HitHash":{"$type":"Proteinaceous.Thermo.Discoverer.TDL.DiscovererHitHash, Proteinaceous.Thermo.Discoverer","ScoreForDecoy":10.930540982832596,"ChemicalProteoformId":3976,"BiologicalProteoformId":3976,"IsoformId":3976,"EntryId":3976,"IsCharacterized":true,"DataFileName":"241007_PSPSP_5%_01_30kV_YEAST-9__180cm_recoat-0.r…		66.1713		ATVKQPSIGRYTGKPNPSTGKYTVSFIEGDGIGPEISKSVKKIFSA
High	SVYDSRGNPTVEVELTTEKGVFRSIVPSGASTGVHEALEMRDGDKSKWMGKGVLHAVKNVNDVIAPAFVK	4	7508.86	n/a	High		90.62		85.75	919.013	7508.86	52.1739	(content is truncated) {"EntryDescription":"Enolase 1","HitHash":{"$type":"Proteinaceous.Thermo.Discoverer.TDL.DiscovererHitHash, Proteinaceous.Thermo.Discoverer","ScoreForDecoy":90.6204890822883,"ChemicalProteoformId":4156,"BiologicalProteoformId":4156,"IsoformId":4156,"EntryId":4156,"IsCharacterized":true,"DataFileName":"241007_PSPSP_5%_01_30kV_YEAST-9__180cm_recoat-0.raw","ResultFileName":"241…		66.2119		SVYDSRGNPTVEVELTTEKGVFRSIVPSGASTGVHEALEMRDGDKSKWMGKGVLHAVKNVNDVIAPAFVK
High	GVEQILKRKTGVIVGEDVHNLFTYAKEHKFAIPAINVTSSSTAVAALEAARDSKSPII	1	6189.36	n/a	High		100.01		95.14	845.773	6189.35	75.4386	(content is truncated) {"EntryDescription":"Fructose-bisphosphate aldolase","HitHash":{"$type":"Proteinaceous.Thermo.Discoverer.TDL.DiscovererHitHash, Proteinaceous.Thermo.Discoverer","ScoreForDecoy":100.00904786248678,"ChemicalProteoformId":5986,"BiologicalProteoformId":5986,"IsoformId":5986,"EntryId":5986,"IsCharacterized":true,"DataFileName":"241007_PSPSP_5%_01_30kV_YEAST-9__180cm_recoat-0.raw…		66.3186		GVEQILKRKTGVIVGEDVHNLFTYAKEHKFAIPAINVTSSSTAVAALEAARDSKSPII
High	SVATADNRHEIASEVASFLNGNIIEHDVPEHFFGELAKGIKDKKTAANAMQAVAHIA	1	6082.08	n/a	High		21.15		16.29	154.929	6082.07	23.2143	(content is truncated) {"EntryDescription":"Elongation factor 3A","HitHash":{"$type":"Proteinaceous.Thermo.Discoverer.TDL.DiscovererHitHash, Proteinaceous.Thermo.Discoverer","ScoreForDecoy":21.152361306428737,"ChemicalProteoformId":6561,"BiologicalProteoformId":6561,"IsoformId":6561,"EntryId":6561,"IsCharacterized":true,"DataFileName":"241007_PSPSP_5%_01_30kV_YEAST-9__180cm_recoat-0.raw","ResultF…		66.4094		SVATADNRHEIASEVASFLNGNIIEHDVPEHFFGELAKGIKDKKTAANAMQAVAHIA
High	TLTGKTITLEVESSDTIDNVKSKIQDKEGIPPDQQRLIFAGKQLEDGRTLSDYNIQKESTLHLVLRLRGG	5	7805.16	n/a	High		67.19		62.33	564.96	7805.15	46.3768	(content is truncated) {"EntryDescription":"Ubiquitin-40S ribosomal protein S31","HitHash":{"$type":"Proteinaceous.Thermo.Discoverer.TDL.DiscovererHitHash, Proteinaceous.Thermo.Discoverer","ScoreForDecoy":67.191619923264668,"ChemicalProteoformId":5715,"BiologicalProteoformId":5715,"IsoformId":5715,"EntryId":5715,"IsCharacterized":true,"DataFileName":"241007_PSPSP_5%_01_30kV_YEAST-9__180cm_recoat-…		66.4094		TLTGKTITLEVESSDTIDNVKSKIQDKEGIPPDQQRLIFAGKQLEDGRTLSDYNIQKESTLHLVLRLRGG
High	MFKYDSTHGRYAGEVSHDDKHIIVDGHKIATFQERDPANLPWASLNIDIAIDSTGVFKELDTAQKHIDAGAKKVVITAPSSTAPMF	1	9432.74	n/a	High		11.35		6.49	64.7637	9432.72	12.9412	(content is truncated) {"EntryDescription":"Glyceraldehyde-3-phosphate dehydrogenase 2","HitHash":{"$type":"Proteinaceous.Thermo.Discoverer.TDL.DiscovererHitHash, Proteinaceous.Thermo.Discoverer","ScoreForDecoy":11.354133551774471,"ChemicalProteoformId":4385,"BiologicalProteoformId":4385,"IsoformId":4385,"EntryId":4385,"IsCharacterized":true,"DataFileName":"241007_PSPSP_5%_01_30kV_YEAST-9__180cm_…		66.5422		MFKYDSTHGRYAGEVSHDDKHIIVDGHKIATFQERDPANLPWASLNIDIAIDSTGVFKELDTAQKHIDAGAKKVVITAPSSTAPMF
High	MFKYDSTHGRYAGEVSHDDKHIIVDGKKIATYQERDPANLPWGSSNVDIAIDSTGVFKELDTAQKHIDAGAKKVVITAPSSTAPMF	4	9385.69	n/a	High		85.04		80.17	623.34	9385.7	50.5882	(content is truncated) {"EntryDescription":"Glyceraldehyde-3-phosphate dehydrogenase 3","HitHash":{"$type":"Proteinaceous.Thermo.Discoverer.TDL.DiscovererHitHash, Proteinaceous.Thermo.Discoverer","ScoreForDecoy":85.040240035525713,"ChemicalProteoformId":6590,"BiologicalProteoformId":6590,"IsoformId":6590,"EntryId":6590,"IsCharacterized":true,"DataFileName":"241007_PSPSP_5%_01_30kV_YEAST-9__180cm_…		66.6762		MFKYDSTHGRYAGEVSHDDKHIIVDGKKIATYQERDPANLPWGSSNVDIAIDSTGVFKELDTAQKHIDAGAKKVVITAPSSTAPMF
High	TATQKTVDGPSHKDWRGGRTASGNIIPSSTGAAKAVGKVLPELQGKLTGM	4	5073.68	n/a	High		73.34		68.47	546.898	5073.68	63.2653	(content is truncated) {"EntryDescription":"Glyceraldehyde-3-phosphate dehydrogenase 2","HitHash":{"$type":"Proteinaceous.Thermo.Discoverer.TDL.DiscovererHitHash, Proteinaceous.Thermo.Discoverer","ScoreForDecoy":73.3354370328503,"ChemicalProteoformId":4211,"BiologicalProteoformId":4211,"IsoformId":4211,"EntryId":4211,"IsCharacterized":true,"DataFileName":"241007_PSPSP_5%_01_30kV_YEAST-9__180cm_re…		66.7214		TATQKTVDGPSHKDWRGGRTASGNIIPSSTGAAKAVGKVLPELQGKLTGM
High	GVEQILKRKTGVIVGEDVHNL	1	2303.3	n/a	High		41.71		36.85	459.025	2303.29	60	{"EntryDescription":"Fructose-bisphosphate aldolase","HitHash":{"$type":"Proteinaceous.Thermo.Discoverer.TDL.DiscovererHitHash, Proteinaceous.Thermo.Discoverer","ScoreForDecoy":41.711292038915055,"ChemicalProteoformId":5988,"BiologicalProteoformId":5988,"IsoformId":5988,"EntryId":5988,"IsCharacterized":true,"DataFileName":"241007_PSPSP_5%_01_30kV_YEAST-9__180cm_recoat-0.raw","ResultFileName":"241…		66.8256		GVEQILKRKTGVIVGEDVHNL
High	SKTFTTAETITNANTAKNWFLSKTGNDPSHIAKHFAA	1	4020.01	n/a	High		60.14		55.28	419.457	4020.01	72.2222	(content is truncated) {"EntryDescription":"Glucose-6-phosphate isomerase","HitHash":{"$type":"Proteinaceous.Thermo.Discoverer.TDL.DiscovererHitHash, Proteinaceous.Thermo.Discoverer","ScoreForDecoy":60.14126892878069,"ChemicalProteoformId":6106,"BiologicalProteoformId":6106,"IsoformId":6106,"EntryId":6106,"IsCharacterized":true,"DataFileName":"241007_PSPSP_5%_01_30kV_YEAST-9__180cm_recoat-0.raw",…		66.8872		SKTFTTAETITNANTAKNWFLSKTGNDPSHIAKHFAA
High	EGEKTMGAKITKSLETFRTT	1	2227.15	n/a	High		35.52		30.65	360.865	2227.15	89.4737	{"EntryDescription":"Fructose-bisphosphate aldolase","HitHash":{"$type":"Proteinaceous.Thermo.Discoverer.TDL.DiscovererHitHash, Proteinaceous.Thermo.Discoverer","ScoreForDecoy":35.520551414043979,"ChemicalProteoformId":4745,"BiologicalProteoformId":4745,"IsoformId":4745,"EntryId":4745,"IsCharacterized":true,"DataFileName":"241007_PSPSP_5%_01_30kV_YEAST-9__180cm_recoat-0.raw","ResultFileName":"241…		66.931		EGEKTMGAKITKSLETFRTT
High	MFKYDSTHGRYAGEVSHDDKHIIVDGHKIATFQERDPANLPWASLNIDIAIDSTGVFKELDTAQKHIDAGAKKVVITAPSSTAPM	2	9285.67	n/a	High		17.17		12.31	126.042	9285.69	19.0476	(content is truncated) {"EntryDescription":"Glyceraldehyde-3-phosphate dehydrogenase 2","HitHash":{"$type":"Proteinaceous.Thermo.Discoverer.TDL.DiscovererHitHash, Proteinaceous.Thermo.Discoverer","ScoreForDecoy":17.173761154908554,"ChemicalProteoformId":5706,"BiologicalProteoformId":5706,"IsoformId":5706,"EntryId":5706,"IsCharacterized":true,"DataFileName":"241007_PSPSP_5%_01_30kV_YEAST-9__180cm_…		66.995		MFKYDSTHGRYAGEVSHDDKHIIVDGHKIATFQERDPANLPWASLNIDIAIDSTGVFKELDTAQKHIDAGAKKVVITAPSSTAPM
High	MFKYDSTHGRYAGEVSHDDKHIIVDGKKIATYQERDPANLPWGSSNVDIAIDSTGVFKELDTAQKHIDAGAKKVVITAPSSTAPM	5	9238.62	n/a	High		93.93		89.06	595.913	9238.62	52.381	(content is truncated) {"EntryDescription":"Glyceraldehyde-3-phosphate dehydrogenase 3","HitHash":{"$type":"Proteinaceous.Thermo.Discoverer.TDL.DiscovererHitHash, Proteinaceous.Thermo.Discoverer","ScoreForDecoy":93.926733884203671,"ChemicalProteoformId":6648,"BiologicalProteoformId":6648,"IsoformId":6648,"EntryId":6648,"IsCharacterized":true,"DataFileName":"241007_PSPSP_5%_01_30kV_YEAST-9__180cm_…		67.1348		MFKYDSTHGRYAGEVSHDDKHIIVDGKKIATYQERDPANLPWGSSNVDIAIDSTGVFKELDTAQKHIDAGAKKVVITAPSSTAPM
High	GQQEAARAGELLKEKKVYPDVLYTSKLSRAIQTA	2	3761.05	n/a	High		64.33		59.47	441.609	3761.04	90.9091	(content is truncated) {"EntryDescription":"Phosphoglycerate mutase 1","HitHash":{"$type":"Proteinaceous.Thermo.Discoverer.TDL.DiscovererHitHash, Proteinaceous.Thermo.Discoverer","ScoreForDecoy":64.333784318230556,"ChemicalProteoformId":7122,"BiologicalProteoformId":7122,"IsoformId":7122,"EntryId":7122,"IsCharacterized":true,"DataFileName":"241007_PSPSP_5%_01_30kV_YEAST-9__180cm_recoat-0.raw","Re…		67.1947		GQQEAARAGELLKEKKVYPDVLYTSKLSRAIQTA
High	DLLHKPEYYGIKPEWIDHEIVPIMHTEKYGDLTAK	1	4178.12	n/a	High		14.64		9.77	180.561	4178.12	29.4118	{"EntryDescription":"Leucine--tRNA ligase, cytoplasmic","HitHash":{"$type":"Proteinaceous.Thermo.Discoverer.TDL.DiscovererHitHash, Proteinaceous.Thermo.Discoverer","ScoreForDecoy":14.640475405243805,"ChemicalProteoformId":6796,"BiologicalProteoformId":6796,"IsoformId":6796,"EntryId":6796,"IsCharacterized":true,"DataFileName":"241007_PSPSP_5%_01_30kV_YEAST-9__180cm_recoat-0.raw","ResultFileName":"…		67.3465		DLLHKPEYYGIKPEWIDHEIVPIMHTEKYGDLTAK
High	VLTKMKEIAEAKIGKKVEKAVITVPAYFNDAQRQATKDAGAISGLNV	1	5013.77	n/a	High		34.35		29.49	391.637	5013.76	47.8261	(content is truncated) {"EntryDescription":"Ribosome-associated molecular chaperone SSB1","HitHash":{"$type":"Proteinaceous.Thermo.Discoverer.TDL.DiscovererHitHash, Proteinaceous.Thermo.Discoverer","ScoreForDecoy":34.354032568912594,"ChemicalProteoformId":4032,"BiologicalProteoformId":4032,"IsoformId":4032,"EntryId":4032,"IsCharacterized":true,"DataFileName":"241007_PSPSP_5%_01_30kV_YEAST-9__180c…		67.3465		VLTKMKEIAEAKIGKKVEKAVITVPAYFNDAQRQATKDAGAISGLNV
High	RLIGRNFNDPEVQADMKHFPFKLIDVDGKPQIQVEFKGETKNFTPEQISSM	1	5917.99	n/a	High		63.82		58.96	393.466	5917.99	54	(content is truncated) {"EntryDescription":"Heat shock protein SSA1","HitHash":{"$type":"Proteinaceous.Thermo.Discoverer.TDL.DiscovererHitHash, Proteinaceous.Thermo.Discoverer","ScoreForDecoy":63.82164450541471,"ChemicalProteoformId":5675,"BiologicalProteoformId":5675,"IsoformId":5675,"EntryId":5675,"IsCharacterized":true,"DataFileName":"241007_PSPSP_5%_01_30kV_YEAST-9__180cm_recoat-0.raw","Resul…		67.3922		RLIGRNFNDPEVQADMKHFPFKLIDVDGKPQIQVEFKGETKNFTPEQISSM
High	FIRTANDVLTIREVLGEQGKDVKIIVK	1	3053.76	n/a	High		44.99		40.12	442.109	3053.76	53.8462	(content is truncated) {"EntryDescription":"Pyruvate kinase 1","HitHash":{"$type":"Proteinaceous.Thermo.Discoverer.TDL.DiscovererHitHash, Proteinaceous.Thermo.Discoverer","ScoreForDecoy":44.986684436973214,"ChemicalProteoformId":5298,"BiologicalProteoformId":5298,"IsoformId":5298,"EntryId":5298,"IsCharacterized":true,"DataFileName":"241007_PSPSP_5%_01_30kV_YEAST-9__180cm_recoat-0.raw","ResultFile…		67.4377		FIRTANDVLTIREVLGEQGKDVKIIVK
High	KYDSTHGRYAGEVSHDDKHIIVDGKKIATYQERDPANLPWGSSNVDIAIDSTGVFKELDTAQKHIDAGAKKVVITAPSSTAPMF	2	9107.58	n/a	High		38.95		34.08	284.205	9107.58	21.6867	(content is truncated) {"EntryDescription":"Glyceraldehyde-3-phosphate dehydrogenase 3","HitHash":{"$type":"Proteinaceous.Thermo.Discoverer.TDL.DiscovererHitHash, Proteinaceous.Thermo.Discoverer","ScoreForDecoy":38.947550821504734,"ChemicalProteoformId":6982,"BiologicalProteoformId":6982,"IsoformId":6982,"EntryId":6982,"IsCharacterized":true,"DataFileName":"241007_PSPSP_5%_01_30kV_YEAST-9__180cm_…		67.4832		KYDSTHGRYAGEVSHDDKHIIVDGKKIATYQERDPANLPWGSSNVDIAIDSTGVFKELDTAQKHIDAGAKKVVITAPSSTAPMF
High	SKTFTTAETITNANTAKNWFLSKTGNDPSHIAKHFA	1	3948.98	n/a	High		36.94		32.07	424.172	3948.97	60	(content is truncated) {"EntryDescription":"Glucose-6-phosphate isomerase","HitHash":{"$type":"Proteinaceous.Thermo.Discoverer.TDL.DiscovererHitHash, Proteinaceous.Thermo.Discoverer","ScoreForDecoy":36.937651828306976,"ChemicalProteoformId":4586,"BiologicalProteoformId":4586,"IsoformId":4586,"EntryId":4586,"IsCharacterized":true,"DataFileName":"241007_PSPSP_5%_01_30kV_YEAST-9__180cm_recoat-0.raw"…		67.5744		SKTFTTAETITNANTAKNWFLSKTGNDPSHIAKHFA
High	RIGSEVYHNLKSLTKKRYGASAGNVGDEGGVAPNIQ	2	3784.96	n/a	High		30.07		25.2	309.032	3784.96	40	(content is truncated) {"EntryDescription":"Enolase 1","HitHash":{"$type":"Proteinaceous.Thermo.Discoverer.TDL.DiscovererHitHash, Proteinaceous.Thermo.Discoverer","ScoreForDecoy":30.06903927162109,"ChemicalProteoformId":6747,"BiologicalProteoformId":6747,"IsoformId":6747,"EntryId":6747,"IsCharacterized":true,"DataFileName":"241007_PSPSP_5%_01_30kV_YEAST-9__180cm_recoat-0.raw","ResultFileName":"24…		67.6658		RIGSEVYHNLKSLTKKRYGASAGNVGDEGGVAPNIQ
High	GVEQILKRKTGVIVGEDVHNLFTYAKEHKFAIPAINVTSS	2	4408.39	n/a	High		56.67		51.81	479.112	4408.39	66.6667	(content is truncated) {"EntryDescription":"Fructose-bisphosphate aldolase","HitHash":{"$type":"Proteinaceous.Thermo.Discoverer.TDL.DiscovererHitHash, Proteinaceous.Thermo.Discoverer","ScoreForDecoy":56.67124669607572,"ChemicalProteoformId":3909,"BiologicalProteoformId":3909,"IsoformId":3909,"EntryId":3909,"IsCharacterized":true,"DataFileName":"241007_PSPSP_5%_01_30kV_YEAST-9__180cm_recoat-0.raw"…		67.7572		GVEQILKRKTGVIVGEDVHNLFTYAKEHKFAIPAINVTSS
High	TATQKTVDGPSHKDWRGGRTASGNIIPS	1	2936.49	n/a	High		13.75		8.89	186.74	2936.48	33.3333	{"EntryDescription":"Glyceraldehyde-3-phosphate dehydrogenase 2","HitHash":{"$type":"Proteinaceous.Thermo.Discoverer.TDL.DiscovererHitHash, Proteinaceous.Thermo.Discoverer","ScoreForDecoy":13.752708565643333,"ChemicalProteoformId":6498,"BiologicalProteoformId":6498,"IsoformId":6498,"EntryId":6498,"IsCharacterized":true,"DataFileName":"241007_PSPSP_5%_01_30kV_YEAST-9__180cm_recoat-0.raw","ResultFi…		67.8484		TATQKTVDGPSHKDWRGGRTASGNIIPS
High	KYDSTHGRYAGEVSHDDKHIIVDGKKIATYQERDPANLPWGSSNVDIAIDSTGVFKELDTAQKHIDAGAKKVVITAPSSTAPM	2	8960.51	n/a	High		27.79		22.93	235.444	8960.49	20.7317	(content is truncated) {"EntryDescription":"Glyceraldehyde-3-phosphate dehydrogenase 3","HitHash":{"$type":"Proteinaceous.Thermo.Discoverer.TDL.DiscovererHitHash, Proteinaceous.Thermo.Discoverer","ScoreForDecoy":27.791088444421085,"ChemicalProteoformId":5914,"BiologicalProteoformId":5914,"IsoformId":5914,"EntryId":5914,"IsCharacterized":true,"DataFileName":"241007_PSPSP_5%_01_30kV_YEAST-9__180cm_…		67.8938		KYDSTHGRYAGEVSHDDKHIIVDGKKIATYQERDPANLPWGSSNVDIAIDSTGVFKELDTAQKHIDAGAKKVVITAPSSTAPM
High	TATQKTVDGPSHKDWRGGRTASGNIIPSSTGAAKAVGKVLPELQGKLTGMAFRVPTVDVSVVDLTVKLNKETTYDEIKKVVKAAAEGKLKGVLGYTEDAVVSS	1	10734.8	n/a	High		12.44		7.58	122.065	10734.8	9.80392	(content is truncated) {"EntryDescription":"Glyceraldehyde-3-phosphate dehydrogenase 2","HitHash":{"$type":"Proteinaceous.Thermo.Discoverer.TDL.DiscovererHitHash, Proteinaceous.Thermo.Discoverer","ScoreForDecoy":12.444635204147769,"ChemicalProteoformId":5235,"BiologicalProteoformId":5235,"IsoformId":5235,"EntryId":5235,"IsCharacterized":true,"DataFileName":"241007_PSPSP_5%_01_30kV_YEAST-9__180cm_…		67.8938		TATQKTVDGPSHKDWRGGRTASGNIIPSSTGAAKAVGKVLPELQGKLTGMAFRVPTVDVSVVDLTVKLNKETTYDEIKKVVKAAAEGKLKGVLGYTEDAVVSS
High	VQAVAVLKGDAGVSGVVKFEQASESEPTTVSYEIAGNSPNAERGFHIHEFGDATNGCVSAGPHFNPFKKTHGAPTDEVRHVGDMGNVKTDENGVAKGSFKDSLIKLIGPTSVVGRSVVIHAGQDDLGKGDTEESLKTGNAGPRPACGVIGLTN	4	15712.8	n/a	High		27.17		22.3	222.869	15711.8	15.7895	(content is truncated) {"EntryDescription":"Superoxide dismutase [Cu-Zn]","HitHash":{"$type":"Proteinaceous.Thermo.Discoverer.TDL.DiscovererHitHash, Proteinaceous.Thermo.Discoverer","ScoreForDecoy":27.165721899616972,"ChemicalProteoformId":5952,"BiologicalProteoformId":5952,"IsoformId":5952,"EntryId":5952,"IsCharacterized":true,"DataFileName":"241007_PSPSP_5%_01_30kV_YEAST-9__180cm_recoat-0.raw",…		67.9799	C146(half cystine)	VQAVAVLKGDAGVSGVVKFEQASESEPTTVSYEIAGNSPNAERGFHIHEFGDATNGCVSAGPHFNPFKKTHGAPTDEVRHVGDMGNVKTDENGVAKGSFKDSLIKLIGPTSVVGRSVVIHAGQDDLGKGDTEESLKTGNAGPRPAC[MOD:00798]GVIGLTN
High	GQQEAARAGELLKEKKVYPDVLYTSK	1	2920.57	n/a	High		31.27		26.41	339.313	2920.56	64	{"EntryDescription":"Phosphoglycerate mutase 1","HitHash":{"$type":"Proteinaceous.Thermo.Discoverer.TDL.DiscovererHitHash, Proteinaceous.Thermo.Discoverer","ScoreForDecoy":31.274289469188268,"ChemicalProteoformId":6594,"BiologicalProteoformId":6594,"IsoformId":6594,"EntryId":6594,"IsCharacterized":true,"DataFileName":"241007_PSPSP_5%_01_30kV_YEAST-9__180cm_recoat-0.raw","ResultFileName":"241007_P…		68.025		GQQEAARAGELLKEKKVYPDVLYTSK
High	GVEQILKRKTGVIVGEDVHNLFTYAK	2	2913.61	n/a	High		68.82		63.96	682.365	2913.61	72	(content is truncated) {"EntryDescription":"Fructose-bisphosphate aldolase","HitHash":{"$type":"Proteinaceous.Thermo.Discoverer.TDL.DiscovererHitHash, Proteinaceous.Thermo.Discoverer","ScoreForDecoy":68.8239158837344,"ChemicalProteoformId":5439,"BiologicalProteoformId":5439,"IsoformId":5439,"EntryId":5439,"IsCharacterized":true,"DataFileName":"241007_PSPSP_5%_01_30kV_YEAST-9__180cm_recoat-0.raw",…		68.2962		GVEQILKRKTGVIVGEDVHNLFTYAK
High	MALHGEGSGEEKGKKVTGFKDEVLETV	1	2874.44	n/a	High		35.59		30.73	295.406	2874.44	69.2308	(content is truncated) {"EntryDescription":"40S ribosomal protein S1-A","HitHash":{"$type":"Proteinaceous.Thermo.Discoverer.TDL.DiscovererHitHash, Proteinaceous.Thermo.Discoverer","ScoreForDecoy":35.593892739553077,"ChemicalProteoformId":5129,"BiologicalProteoformId":5129,"IsoformId":5129,"EntryId":5129,"IsCharacterized":true,"DataFileName":"241007_PSPSP_5%_01_30kV_YEAST-9__180cm_recoat-0.raw","R…		68.3391		MALHGEGSGEEKGKKVTGFKDEVLETV
Medium	QGGVLPNIHQNLLPKKSAKATKASQEL	3	2869.61	n/a	High		19		14.14	19.9333	2869.61	53.8462	{"EntryDescription":"Histone H2A.1","HitHash":{"$type":"Proteinaceous.Thermo.Discoverer.TDL.DiscovererHitHash, Proteinaceous.Thermo.Discoverer","ScoreForDecoy":19.004902130961774,"ChemicalProteoformId":7061,"BiologicalProteoformId":7061,"IsoformId":7061,"EntryId":7061,"IsCharacterized":true,"DataFileName":"241007_PSPSP_5%_01_30kV_YEAST-9__180cm_recoat-0.raw","ResultFileName":"241007_PSPSP_5%_01_3…		68.3391		QGGVLPNIHQNLLPKKSAKATKASQEL
High	DYIMSPVGNPEGPEKPNKKFFDPRVWVREGEKTMGAKITKSLETFRTT	1	5510.81	n/a	High		26.72		21.85	539.797	5510.8	27.6596	{"EntryDescription":"Fructose-bisphosphate aldolase","HitHash":{"$type":"Proteinaceous.Thermo.Discoverer.TDL.DiscovererHitHash, Proteinaceous.Thermo.Discoverer","ScoreForDecoy":26.720214628579321,"ChemicalProteoformId":3990,"BiologicalProteoformId":3990,"IsoformId":3990,"EntryId":3990,"IsCharacterized":true,"DataFileName":"241007_PSPSP_5%_01_30kV_YEAST-9__180cm_recoat-0.raw","ResultFileName":"241…		68.4303		DYIMSPVGNPEGPEKPNKKFFDPRVWVREGEKTMGAKITKSLETFRTT
High	MALHGEGSGEEKGKKVSGFKDEVLETV	3	2860.43	n/a	High		28.69		23.83	272.181	2860.43	65.3846	(content is truncated) {"EntryDescription":"40S ribosomal protein S1-B","HitHash":{"$type":"Proteinaceous.Thermo.Discoverer.TDL.DiscovererHitHash, Proteinaceous.Thermo.Discoverer","ScoreForDecoy":28.694125370365626,"ChemicalProteoformId":4450,"BiologicalProteoformId":4450,"IsoformId":4450,"EntryId":4450,"IsCharacterized":true,"DataFileName":"241007_PSPSP_5%_01_30kV_YEAST-9__180cm_recoat-0.raw","R…		68.4757		MALHGEGSGEEKGKKVSGFKDEVLETV
High	VHLGPKKPQARKGSMADVPKELMQQIENFEKIFTVPTETLQAVTK	1	5061.71	n/a	High		11.61		6.75	133.459	5061.71	20.4545	{"EntryDescription":"Hexokinase-2","HitHash":{"$type":"Proteinaceous.Thermo.Discoverer.TDL.DiscovererHitHash, Proteinaceous.Thermo.Discoverer","ScoreForDecoy":11.614728751972395,"ChemicalProteoformId":6371,"BiologicalProteoformId":6371,"IsoformId":6371,"EntryId":6371,"IsCharacterized":true,"DataFileName":"241007_PSPSP_5%_01_30kV_YEAST-9__180cm_recoat-0.raw","ResultFileName":"241007_PSPSP_5%_01_30…		68.5809		VHLGPKKPQARKGSMADVPKELMQQIENFEKIFTVPTETLQAVTK
High	NIVEFHSDHMKIRNATFPGVQMKFV	1	2944.48	n/a	High		21.82		16.95	244.633	2944.48	58.3333	(content is truncated) {"EntryDescription":"Pyruvate decarboxylase isozyme 1","HitHash":{"$type":"Proteinaceous.Thermo.Discoverer.TDL.DiscovererHitHash, Proteinaceous.Thermo.Discoverer","ScoreForDecoy":21.817442053161422,"ChemicalProteoformId":5738,"BiologicalProteoformId":5738,"IsoformId":5738,"EntryId":5738,"IsCharacterized":true,"DataFileName":"241007_PSPSP_5%_01_30kV_YEAST-9__180cm_recoat-0.r…		68.6268		NIVEFHSDHMKIRNATFPGVQMKFV
High	QLLRIEEELGDKAVYAGENFHHGDKL	2	2980.5	n/a	High		44.05		39.18	397.57	2980.5	84	(content is truncated) {"EntryDescription":"Enolase 2","HitHash":{"$type":"Proteinaceous.Thermo.Discoverer.TDL.DiscovererHitHash, Proteinaceous.Thermo.Discoverer","ScoreForDecoy":44.046700517200115,"ChemicalProteoformId":4821,"BiologicalProteoformId":4821,"IsoformId":4821,"EntryId":4821,"IsCharacterized":true,"DataFileName":"241007_PSPSP_5%_01_30kV_YEAST-9__180cm_recoat-0.raw","ResultFileName":"2…		68.7184		QLLRIEEELGDKAVYAGENFHHGDKL
High	TVKLNKETTYDEIKKVVKAAAEGKLKGVLGYTEDAVVSS	1	4181.28	n/a	High		19.22		14.35	300.103	4181.28	42.1053	{"EntryDescription":"Glyceraldehyde-3-phosphate dehydrogenase 2","HitHash":{"$type":"Proteinaceous.Thermo.Discoverer.TDL.DiscovererHitHash, Proteinaceous.Thermo.Discoverer","ScoreForDecoy":19.218791509978011,"ChemicalProteoformId":6690,"BiologicalProteoformId":6690,"IsoformId":6690,"EntryId":6690,"IsCharacterized":true,"DataFileName":"241007_PSPSP_5%_01_30kV_YEAST-9__180cm_recoat-0.raw","ResultFi…		68.7638		TVKLNKETTYDEIKKVVKAAAEGKLKGVLGYTEDAVVSS
High	TNAPWYKGWEKETKAGVVKGKTLLEAIDAIEQPSRPTDKPLRLPLQDVYKIG	1	5847.17	n/a	High		13.15		8.28	201.631	5847.16	19.6078	{"EntryDescription":"Elongation factor 1-alpha","HitHash":{"$type":"Proteinaceous.Thermo.Discoverer.TDL.DiscovererHitHash, Proteinaceous.Thermo.Discoverer","ScoreForDecoy":13.145267622938539,"ChemicalProteoformId":4400,"BiologicalProteoformId":4400,"IsoformId":4400,"EntryId":4400,"IsCharacterized":true,"DataFileName":"241007_PSPSP_5%_01_30kV_YEAST-9__180cm_recoat-0.raw","ResultFileName":"241007_P…		68.7638		TNAPWYKGWEKETKAGVVKGKTLLEAIDAIEQPSRPTDKPLRLPLQDVYKIG
High	DTVELNLSKFLDSSDSITTDVLSTPAKGSNIVRTGSQPIFS	1	4339.21	n/a	High		11.43		6.56	87.152	4339.19	12.5	{"EntryDescription":"Crossover junction endonuclease MMS4","HitHash":{"$type":"Proteinaceous.Thermo.Discoverer.TDL.DiscovererHitHash, Proteinaceous.Thermo.Discoverer","ScoreForDecoy":11.428705149172417,"ChemicalProteoformId":4454,"BiologicalProteoformId":4454,"IsoformId":4454,"EntryId":4454,"IsCharacterized":true,"DataFileName":"241007_PSPSP_5%_01_30kV_YEAST-9__180cm_recoat-0.raw","ResultFileName…		68.8536		DTVELNLSKFLDSSDSITTDVLSTPAKGSNIVRTGSQPIFS
High	VHSLTATQKTVDGPSHKDWRGGRTASGNIIPSSTGAAKAVGKVLPELQGKLTGM	1	5509.92	n/a	High		48.13		43.26	366.822	5509.92	47.1698	(content is truncated) {"EntryDescription":"Glyceraldehyde-3-phosphate dehydrogenase 3","HitHash":{"$type":"Proteinaceous.Thermo.Discoverer.TDL.DiscovererHitHash, Proteinaceous.Thermo.Discoverer","ScoreForDecoy":48.1282730396574,"ChemicalProteoformId":6679,"BiologicalProteoformId":6679,"IsoformId":6679,"EntryId":6679,"IsCharacterized":true,"DataFileName":"241007_PSPSP_5%_01_30kV_YEAST-9__180cm_re…		68.8988		VHSLTATQKTVDGPSHKDWRGGRTASGNIIPSSTGAAKAVGKVLPELQGKLTGM
High	VHSMTATQKTVDGPSHKDWRGGRTASGNIIPSSTGAAKAVGKVLPELQGKLTGM	1	5527.88	n/a	High		21.02		16.15	170.012	5527.87	33.9623	(content is truncated) {"EntryDescription":"Glyceraldehyde-3-phosphate dehydrogenase 2","HitHash":{"$type":"Proteinaceous.Thermo.Discoverer.TDL.DiscovererHitHash, Proteinaceous.Thermo.Discoverer","ScoreForDecoy":21.018604340942396,"ChemicalProteoformId":5931,"BiologicalProteoformId":5931,"IsoformId":5931,"EntryId":5931,"IsCharacterized":true,"DataFileName":"241007_PSPSP_5%_01_30kV_YEAST-9__180cm_…		68.8988		VHSMTATQKTVDGPSHKDWRGGRTASGNIIPSSTGAAKAVGKVLPELQGKLTGM
High	TAAAATVRSTIRRLREMVEA	1	2201.21	n/a	High		14.9		10.04	143.425	2201.2	42.1053	{"EntryDescription":"60S ribosomal protein L43-A","HitHash":{"$type":"Proteinaceous.Thermo.Discoverer.TDL.DiscovererHitHash, Proteinaceous.Thermo.Discoverer","ScoreForDecoy":14.903590118239629,"ChemicalProteoformId":6607,"BiologicalProteoformId":6607,"IsoformId":6607,"EntryId":6607,"IsCharacterized":true,"DataFileName":"241007_PSPSP_5%_01_30kV_YEAST-9__180cm_recoat-0.raw","ResultFileName":"241007…		68.9444		TAAAATVRSTIRRLREMVEA
High	DSLDNTFVTRLNNVFVIGEQGKPYISLPKGKGIKLSIAEERDRRRAQQGL	3	5626.05	n/a	High		57.81		52.95	399.08	5626.05	57.1429	(content is truncated) {"EntryDescription":"40S ribosomal protein S4-A","HitHash":{"$type":"Proteinaceous.Thermo.Discoverer.TDL.DiscovererHitHash, Proteinaceous.Thermo.Discoverer","ScoreForDecoy":57.81391020115386,"ChemicalProteoformId":4369,"BiologicalProteoformId":4369,"IsoformId":4369,"EntryId":4369,"IsCharacterized":true,"DataFileName":"241007_PSPSP_5%_01_30kV_YEAST-9__180cm_recoat-0.raw","Re…		69.0356		DSLDNTFVTRLNNVFVIGEQGKPYISLPKGKGIKLSIAEERDRRRAQQGL
High	VDFNVPLDGKKITSNQRIVAALPTIKYVLEHHPRYVV	1	4229.35	n/a	High		45.12		40.25	299.469	4229.35	69.4444	(content is truncated) {"EntryDescription":"Phosphoglycerate kinase","HitHash":{"$type":"Proteinaceous.Thermo.Discoverer.TDL.DiscovererHitHash, Proteinaceous.Thermo.Discoverer","ScoreForDecoy":45.119721166174763,"ChemicalProteoformId":6188,"BiologicalProteoformId":6188,"IsoformId":6188,"EntryId":6188,"IsCharacterized":true,"DataFileName":"241007_PSPSP_5%_01_30kV_YEAST-9__180cm_recoat-0.raw","Resu…		69.0812		VDFNVPLDGKKITSNQRIVAALPTIKYVLEHHPRYVV
High	TATQKTVDGPSHKDWRGGRTASGNIIPSSTGAAK	1	3451.76	n/a	High		37.6		32.74	405.138	3451.75	60.6061	(content is truncated) {"EntryDescription":"Glyceraldehyde-3-phosphate dehydrogenase 2","HitHash":{"$type":"Proteinaceous.Thermo.Discoverer.TDL.DiscovererHitHash, Proteinaceous.Thermo.Discoverer","ScoreForDecoy":37.602147868868634,"ChemicalProteoformId":4397,"BiologicalProteoformId":4397,"IsoformId":4397,"EntryId":4397,"IsCharacterized":true,"DataFileName":"241007_PSPSP_5%_01_30kV_YEAST-9__180cm_…		69.1723		TATQKTVDGPSHKDWRGGRTASGNIIPSSTGAAK
High	RIINEPTAAAIAYGLDKKGKEEHVLI	1	2848.58	n/a	High		17.56		12.69	177.141	2848.58	56	(content is truncated) {"EntryDescription":"Heat shock protein SSA1","HitHash":{"$type":"Proteinaceous.Thermo.Discoverer.TDL.DiscovererHitHash, Proteinaceous.Thermo.Discoverer","ScoreForDecoy":17.558181809858951,"ChemicalProteoformId":6000,"BiologicalProteoformId":6000,"IsoformId":6000,"EntryId":6000,"IsCharacterized":true,"DataFileName":"241007_PSPSP_5%_01_30kV_YEAST-9__180cm_recoat-0.raw","Resu…		69.2632		RIINEPTAAAIAYGLDKKGKEEHVLI
High	AVSKVYARSVYDSRGNPTVEVELTTEKGVFRSIVPSGASTGVHEALEMRDGDKSKWMGKGVLHAVKNVNDVIAPAFVKA	1	8454.4	n/a	High		44.04		39.17	353.541	8454.4	28.2051	(content is truncated) {"EntryDescription":"Enolase 1","HitHash":{"$type":"Proteinaceous.Thermo.Discoverer.TDL.DiscovererHitHash, Proteinaceous.Thermo.Discoverer","ScoreForDecoy":44.037947369381151,"ChemicalProteoformId":5802,"BiologicalProteoformId":5802,"IsoformId":5802,"EntryId":5802,"IsCharacterized":true,"DataFileName":"241007_PSPSP_5%_01_30kV_YEAST-9__180cm_recoat-0.raw","ResultFileName":"2…		69.3537		AVSKVYARSVYDSRGNPTVEVELTTEKGVFRSIVPSGASTGVHEALEMRDGDKSKWMGKGVLHAVKNVNDVIAPAFVKA
High	VVDLTVKLNKETTYDEIKKVVKAA	1	2703.54	n/a	High		34.07		29.21	449.516	2703.54	65.2174	{"EntryDescription":"Glyceraldehyde-3-phosphate dehydrogenase 2","HitHash":{"$type":"Proteinaceous.Thermo.Discoverer.TDL.DiscovererHitHash, Proteinaceous.Thermo.Discoverer","ScoreForDecoy":34.072804336340575,"ChemicalProteoformId":6394,"BiologicalProteoformId":6394,"IsoformId":6394,"EntryId":6394,"IsCharacterized":true,"DataFileName":"241007_PSPSP_5%_01_30kV_YEAST-9__180cm_recoat-0.raw","ResultFi…		69.4449		VVDLTVKLNKETTYDEIKKVVKAA
High	AVYAGENFHHGDKL	1	1556.74	n/a	High		23.75		18.89	421.937	1556.74	53.8462	{"EntryDescription":"Enolase 2","HitHash":{"$type":"Proteinaceous.Thermo.Discoverer.TDL.DiscovererHitHash, Proteinaceous.Thermo.Discoverer","ScoreForDecoy":23.75421772128972,"ChemicalProteoformId":4073,"BiologicalProteoformId":4073,"IsoformId":4073,"EntryId":4073,"IsCharacterized":true,"DataFileName":"241007_PSPSP_5%_01_30kV_YEAST-9__180cm_recoat-0.raw","ResultFileName":"241007_PSPSP_5%_01_30kV_Y…		69.5805		AVYAGENFHHGDKL
High	AVSKVYARSVYDSRGNPTVEVELTTEKGVFRSIVPSGASTGVHEALEMRDGDKSKWMGKGVLHAVKNVNDVIAPAFVK	3	8383.36	n/a	High		98.37		93.5	626.305	8383.36	54.5455	(content is truncated) {"EntryDescription":"Enolase 1","HitHash":{"$type":"Proteinaceous.Thermo.Discoverer.TDL.DiscovererHitHash, Proteinaceous.Thermo.Discoverer","ScoreForDecoy":98.366186455670785,"ChemicalProteoformId":5310,"BiologicalProteoformId":5310,"IsoformId":5310,"EntryId":5310,"IsCharacterized":true,"DataFileName":"241007_PSPSP_5%_01_30kV_YEAST-9__180cm_recoat-0.raw","ResultFileName":"2…		69.6707		AVSKVYARSVYDSRGNPTVEVELTTEKGVFRSIVPSGASTGVHEALEMRDGDKSKWMGKGVLHAVKNVNDVIAPAFVK
High	AIAGDLRFNPLTDKLKDKDGNEFMLKPPHGDGLPQRGYDAGENTYQAPPADRSTVEVKVSPTSDRLQLLKPFKPWDGKDAKDMPILIK	1	9770.05	n/a	High		13.34		8.48	105.203	9770.06	11.4943	{"EntryDescription":"Aconitate hydratase, mitochondrial","HitHash":{"$type":"Proteinaceous.Thermo.Discoverer.TDL.DiscovererHitHash, Proteinaceous.Thermo.Discoverer","ScoreForDecoy":13.344258964692216,"ChemicalProteoformId":4855,"BiologicalProteoformId":4855,"IsoformId":4855,"EntryId":4855,"IsCharacterized":true,"DataFileName":"241007_PSPSP_5%_01_30kV_YEAST-9__180cm_recoat-0.raw","ResultFileName":…		69.7155		AIAGDLRFNPLTDKLKDKDGNEFMLKPPHGDGLPQRGYDAGENTYQAPPADRSTVEVKVSPTSDRLQLLKPFKPWDGKDAKDMPILIK
High	GVEQILKRKTGVIVGEDVHNLFTYAKEHKFAIPAINVT	1	4234.33	n/a	High		34.9		30.04	460.259	4234.32	62.1622	(content is truncated) {"EntryDescription":"Fructose-bisphosphate aldolase","HitHash":{"$type":"Proteinaceous.Thermo.Discoverer.TDL.DiscovererHitHash, Proteinaceous.Thermo.Discoverer","ScoreForDecoy":34.903915170783286,"ChemicalProteoformId":5578,"BiologicalProteoformId":5578,"IsoformId":5578,"EntryId":5578,"IsCharacterized":true,"DataFileName":"241007_PSPSP_5%_01_30kV_YEAST-9__180cm_recoat-0.raw…		69.7609		GVEQILKRKTGVIVGEDVHNLFTYAKEHKFAIPAINVT
High	AVSKVYAR	1	892.513	n/a	High		14.65		9.78	271.061	892.512	85.7143	{"EntryDescription":"Enolase 1","HitHash":{"$type":"Proteinaceous.Thermo.Discoverer.TDL.DiscovererHitHash, Proteinaceous.Thermo.Discoverer","ScoreForDecoy":14.650055847897628,"ChemicalProteoformId":4098,"BiologicalProteoformId":4098,"IsoformId":4098,"EntryId":4098,"IsCharacterized":true,"DataFileName":"241007_PSPSP_5%_01_30kV_YEAST-9__180cm_recoat-0.raw","ResultFileName":"241007_PSPSP_5%_01_30kV_…		69.8983		AVSKVYAR
High	PKLVLVRHGQSEWNEKNLFTGWVDVK	2	3078.64	n/a	High		76.79		71.92	614.086	3078.64	92	(content is truncated) {"EntryDescription":"Phosphoglycerate mutase 1","HitHash":{"$type":"Proteinaceous.Thermo.Discoverer.TDL.DiscovererHitHash, Proteinaceous.Thermo.Discoverer","ScoreForDecoy":76.789857546081066,"ChemicalProteoformId":6245,"BiologicalProteoformId":6245,"IsoformId":6245,"EntryId":6245,"IsCharacterized":true,"DataFileName":"241007_PSPSP_5%_01_30kV_YEAST-9__180cm_recoat-0.raw","Re…		70.0341		PKLVLVRHGQSEWNEKNLFTGWVDVK
High	VDFNVPLDGKKITSNQRIVAALPTIKYVLEHHPRYV	2	4130.28	n/a	High		48.27		43.4	540.631	4130.28	60	(content is truncated) {"EntryDescription":"Phosphoglycerate kinase","HitHash":{"$type":"Proteinaceous.Thermo.Discoverer.TDL.DiscovererHitHash, Proteinaceous.Thermo.Discoverer","ScoreForDecoy":48.268275542353926,"ChemicalProteoformId":5677,"BiologicalProteoformId":5677,"IsoformId":5677,"EntryId":5677,"IsCharacterized":true,"DataFileName":"241007_PSPSP_5%_01_30kV_YEAST-9__180cm_recoat-0.raw","Resu…		70.0507		VDFNVPLDGKKITSNQRIVAALPTIKYVLEHHPRYV
High	TATQKTVDGPSHKDWRGGRTASGNIIPSSTGAAKAVGKVLPELQGKLTGMAFRVPTVDVSVVDLTVKLNKETTYDEIKKVVKAA	3	8830.78	n/a	High		68.9		64.03	566.285	8830.78	43.3735	(content is truncated) {"EntryDescription":"Glyceraldehyde-3-phosphate dehydrogenase 2","HitHash":{"$type":"Proteinaceous.Thermo.Discoverer.TDL.DiscovererHitHash, Proteinaceous.Thermo.Discoverer","ScoreForDecoy":68.895614412964434,"ChemicalProteoformId":3960,"BiologicalProteoformId":3960,"IsoformId":3960,"EntryId":3960,"IsCharacterized":true,"DataFileName":"241007_PSPSP_5%_01_30kV_YEAST-9__180cm_…		70.2301		TATQKTVDGPSHKDWRGGRTASGNIIPSSTGAAKAVGKVLPELQGKLTGMAFRVPTVDVSVVDLTVKLNKETTYDEIKKVVKAA
High	GESLKAVEKSPFLDALKAK	1	2030.14	n/a	High		55.63		50.77	621.397	2030.14	88.8889	(content is truncated) {"EntryDescription":"ATP-dependent molecular chaperone HSP82","HitHash":{"$type":"Proteinaceous.Thermo.Discoverer.TDL.DiscovererHitHash, Proteinaceous.Thermo.Discoverer","ScoreForDecoy":55.63170099483736,"ChemicalProteoformId":6828,"BiologicalProteoformId":6828,"IsoformId":6828,"EntryId":6828,"IsCharacterized":true,"DataFileName":"241007_PSPSP_5%_01_30kV_YEAST-9__180cm_reco…		70.3679		GESLKAVEKSPFLDALKAK
High	KVLENTEIGDSIFDKAGAEIVPKLMEKAKAK	1	3371.84	n/a	High		59.33		54.47	486.328	3371.84	73.3333	(content is truncated) {"EntryDescription":"Phosphoglycerate kinase","HitHash":{"$type":"Proteinaceous.Thermo.Discoverer.TDL.DiscovererHitHash, Proteinaceous.Thermo.Discoverer","ScoreForDecoy":59.331306029819231,"ChemicalProteoformId":3883,"BiologicalProteoformId":3883,"IsoformId":3883,"EntryId":3883,"IsCharacterized":true,"DataFileName":"241007_PSPSP_5%_01_30kV_YEAST-9__180cm_recoat-0.raw","Resu…		70.4139		KVLENTEIGDSIFDKAGAEIVPKLMEKAKAK
High	VINDAGKAKKLIQSLPPTLKVNRL	1	2615.59	n/a	High		52.61		47.75	447.022	2615.58	86.9565	(content is truncated) {"EntryDescription":"60S ribosomal protein L38","HitHash":{"$type":"Proteinaceous.Thermo.Discoverer.TDL.DiscovererHitHash, Proteinaceous.Thermo.Discoverer","ScoreForDecoy":52.611298539667906,"ChemicalProteoformId":7018,"BiologicalProteoformId":7018,"IsoformId":7018,"EntryId":7018,"IsCharacterized":true,"DataFileName":"241007_PSPSP_5%_01_30kV_YEAST-9__180cm_recoat-0.raw","Re…		70.4597		VINDAGKAKKLIQSLPPTLKVNRL
High	VFEGERAKTKDNNLLGKFELSGIPPAPRGVPQIEVTFDVDSNGILNVSAVEKGTGKSNKITITNDKGRLSKEDIEKMVAEAEKFKEEDEKESQRIA	1	10555.5	n/a	High		17.67		12.8	192.539	10555.5	11.5789	{"EntryDescription":"Heat shock protein SSA1","HitHash":{"$type":"Proteinaceous.Thermo.Discoverer.TDL.DiscovererHitHash, Proteinaceous.Thermo.Discoverer","ScoreForDecoy":17.668517792456342,"ChemicalProteoformId":6457,"BiologicalProteoformId":6457,"IsoformId":6457,"EntryId":6457,"IsCharacterized":true,"DataFileName":"241007_PSPSP_5%_01_30kV_YEAST-9__180cm_recoat-0.raw","ResultFileName":"241007_PSP…		70.5055		VFEGERAKTKDNNLLGKFELSGIPPAPRGVPQIEVTFDVDSNGILNVSAVEKGTGKSNKITITNDKGRLSKEDIEKMVAEAEKFKEEDEKESQRIA
High	DLVVGLRTGQIKTGAPARSERLAKLNQLLRIEEELGDNAVFAGENFHHGDKL	1	5695.03	n/a	High		26.17		21.3	264.41	5695.03	33.3333	(content is truncated) {"EntryDescription":"Enolase 1","HitHash":{"$type":"Proteinaceous.Thermo.Discoverer.TDL.DiscovererHitHash, Proteinaceous.Thermo.Discoverer","ScoreForDecoy":26.169661203549481,"ChemicalProteoformId":6428,"BiologicalProteoformId":6428,"IsoformId":6428,"EntryId":6428,"IsCharacterized":true,"DataFileName":"241007_PSPSP_5%_01_30kV_YEAST-9__180cm_recoat-0.raw","ResultFileName":"2…		70.5055		DLVVGLRTGQIKTGAPARSERLAKLNQLLRIEEELGDNAVFAGENFHHGDKL
High	LSAKGQQEAARAGELLKEKKVYPDVLYTSKLSRAIQTA	2	4160.3	n/a	High		75.57		70.7	562.933	4160.3	78.3784	(content is truncated) {"EntryDescription":"Phosphoglycerate mutase 1","HitHash":{"$type":"Proteinaceous.Thermo.Discoverer.TDL.DiscovererHitHash, Proteinaceous.Thermo.Discoverer","ScoreForDecoy":75.567041191348153,"ChemicalProteoformId":5337,"BiologicalProteoformId":5337,"IsoformId":5337,"EntryId":5337,"IsCharacterized":true,"DataFileName":"241007_PSPSP_5%_01_30kV_YEAST-9__180cm_recoat-0.raw","Re…		70.551		LSAKGQQEAARAGELLKEKKVYPDVLYTSKLSRAIQTA
High	TFNDEQIEWFKYGSALNKIKADEKK	1	3001.52	n/a	High		41.35		36.48	422.453	3001.52	66.6667	(content is truncated) {"EntryDescription":"Aconitate hydratase, mitochondrial","HitHash":{"$type":"Proteinaceous.Thermo.Discoverer.TDL.DiscovererHitHash, Proteinaceous.Thermo.Discoverer","ScoreForDecoy":41.345780957755196,"ChemicalProteoformId":5341,"BiologicalProteoformId":5341,"IsoformId":5341,"EntryId":5341,"IsCharacterized":true,"DataFileName":"241007_PSPSP_5%_01_30kV_YEAST-9__180cm_recoat-0…		70.6431		TFNDEQIEWFKYGSALNKIKADEKK
High	VFEGERAKTKDNNLLGKF	1	2065.1	n/a	High		15.15		10.29	141.71	2065.09	41.1765	{"EntryDescription":"Heat shock protein SSA1","HitHash":{"$type":"Proteinaceous.Thermo.Discoverer.TDL.DiscovererHitHash, Proteinaceous.Thermo.Discoverer","ScoreForDecoy":15.15185193892664,"ChemicalProteoformId":6228,"BiologicalProteoformId":6228,"IsoformId":6228,"EntryId":6228,"IsCharacterized":true,"DataFileName":"241007_PSPSP_5%_01_30kV_YEAST-9__180cm_recoat-0.raw","ResultFileName":"241007_PSPS…		70.7813		VFEGERAKTKDNNLLGKF
High	QIEDPSADELRKAEVGLKRVVTK	1	2580.42	n/a	High		22.1		17.23	260.593	2580.42	50	{"EntryDescription":"Ribosome-associated molecular chaperone SSB1","HitHash":{"$type":"Proteinaceous.Thermo.Discoverer.TDL.DiscovererHitHash, Proteinaceous.Thermo.Discoverer","ScoreForDecoy":22.095954507782189,"ChemicalProteoformId":4876,"BiologicalProteoformId":4876,"IsoformId":4876,"EntryId":4876,"IsCharacterized":true,"DataFileName":"241007_PSPSP_5%_01_30kV_YEAST-9__180cm_recoat-0.raw","Result…		70.7813		QIEDPSADELRKAEVGLKRVVTK
High	GVEQILKRKTGVIVGEDVHNLFTYAKEHKFAIPAINV	1	4133.28	n/a	High		30.92		26.06	364.388	4133.28	41.6667	{"EntryDescription":"Fructose-bisphosphate aldolase","HitHash":{"$type":"Proteinaceous.Thermo.Discoverer.TDL.DiscovererHitHash, Proteinaceous.Thermo.Discoverer","ScoreForDecoy":30.924523198837509,"ChemicalProteoformId":6398,"BiologicalProteoformId":6398,"IsoformId":6398,"EntryId":6398,"IsCharacterized":true,"DataFileName":"241007_PSPSP_5%_01_30kV_YEAST-9__180cm_recoat-0.raw","ResultFileName":"241…		71.0109		GVEQILKRKTGVIVGEDVHNLFTYAKEHKFAIPAINV
High	RIINEPTAAAIAYGLDKKGKEEHVL	3	2735.5	n/a	High		51.68		46.81	503.017	2735.5	83.3333	(content is truncated) {"EntryDescription":"Heat shock protein SSA1","HitHash":{"$type":"Proteinaceous.Thermo.Discoverer.TDL.DiscovererHitHash, Proteinaceous.Thermo.Discoverer","ScoreForDecoy":51.679741706078218,"ChemicalProteoformId":5097,"BiologicalProteoformId":5097,"IsoformId":5097,"EntryId":5097,"IsCharacterized":true,"DataFileName":"241007_PSPSP_5%_01_30kV_YEAST-9__180cm_recoat-0.raw","Resu…		71.0566		RIINEPTAAAIAYGLDKKGKEEHVL
High	ERIEKELKDIMEAKGYTSIDQFRGKLNSI	1	3410.79	n/a	High		22.53		17.67	211.657	3410.79	42.8571	{"EntryDescription":"Dihydroorotate dehydrogenase (fumarate)","HitHash":{"$type":"Proteinaceous.Thermo.Discoverer.TDL.DiscovererHitHash, Proteinaceous.Thermo.Discoverer","ScoreForDecoy":22.533325326981018,"ChemicalProteoformId":6346,"BiologicalProteoformId":6346,"IsoformId":6346,"EntryId":6346,"IsCharacterized":true,"DataFileName":"241007_PSPSP_5%_01_30kV_YEAST-9__180cm_recoat-0.raw","ResultFileN…		71.1949		ERIEKELKDIMEAKGYTSIDQFRGKLNSI
High	SDAVTIRTRKVISNPLLARKQFVVDVLHPNRANVSKDELREKLAEVYKAEKDAVSVF	2	6503.58	n/a	High		48.99		44.13	539.72	6503.58	41.0714	(content is truncated) {"EntryDescription":"40S ribosomal protein S24-A","HitHash":{"$type":"Proteinaceous.Thermo.Discoverer.TDL.DiscovererHitHash, Proteinaceous.Thermo.Discoverer","ScoreForDecoy":48.991790874122294,"ChemicalProteoformId":4092,"BiologicalProteoformId":4092,"IsoformId":4092,"EntryId":4092,"IsCharacterized":true,"DataFileName":"241007_PSPSP_5%_01_30kV_YEAST-9__180cm_recoat-0.raw","…		71.2381	N-Term(alpha-amino acetylated residue)	[MOD:01458]-SDAVTIRTRKVISNPLLARKQFVVDVLHPNRANVSKDELREKLAEVYKAEKDAVSVF
High	SLSSKLSVQDLDLKDKRVFIRVDFNVPLDGKKITSNQRIVAALPTIKYVLEHHPRYVV	2	6699.74	n/a	High		52.47		47.61	606.522	6699.73	42.1053	(content is truncated) {"EntryDescription":"Phosphoglycerate kinase","HitHash":{"$type":"Proteinaceous.Thermo.Discoverer.TDL.DiscovererHitHash, Proteinaceous.Thermo.Discoverer","ScoreForDecoy":52.474590269739863,"ChemicalProteoformId":4339,"BiologicalProteoformId":4339,"IsoformId":4339,"EntryId":4339,"IsCharacterized":true,"DataFileName":"241007_PSPSP_5%_01_30kV_YEAST-9__180cm_recoat-0.raw","Resu…		71.3297	N-Term(alpha-amino acetylated residue)	[MOD:01458]-SLSSKLSVQDLDLKDKRVFIRVDFNVPLDGKKITSNQRIVAALPTIKYVLEHHPRYVV
High	ALNAGKICSHKGVNLPGTDVDLPALSEKDKEDLRFGVK	1	4034.13	n/a	High		18.4		13.53	197.073	4034.12	24.3243	{"EntryDescription":"Pyruvate kinase 1","HitHash":{"$type":"Proteinaceous.Thermo.Discoverer.TDL.DiscovererHitHash, Proteinaceous.Thermo.Discoverer","ScoreForDecoy":18.39941404575185,"ChemicalProteoformId":4927,"BiologicalProteoformId":4927,"IsoformId":4927,"EntryId":4927,"IsCharacterized":true,"DataFileName":"241007_PSPSP_5%_01_30kV_YEAST-9__180cm_recoat-0.raw","ResultFileName":"241007_PSPSP_5%_0…		71.3758		ALNAGKICSHKGVNLPGTDVDLPALSEKDKEDLRFGVK
High	LSDFNTGSFSYSYKTKNIVEFHSDHMKIR	1	3450.67	n/a	High		36.67		31.81	341.158	3450.67	60.7143	(content is truncated) {"EntryDescription":"Pyruvate decarboxylase isozyme 1","HitHash":{"$type":"Proteinaceous.Thermo.Discoverer.TDL.DiscovererHitHash, Proteinaceous.Thermo.Discoverer","ScoreForDecoy":36.671768419971244,"ChemicalProteoformId":4802,"BiologicalProteoformId":4802,"IsoformId":4802,"EntryId":4802,"IsCharacterized":true,"DataFileName":"241007_PSPSP_5%_01_30kV_YEAST-9__180cm_recoat-0.r…		71.3758		LSDFNTGSFSYSYKTKNIVEFHSDHMKIR
High	AEKGKDNAEGQGESLADQARDYMGAAKSKLNDAVEYVSGRVHGEEDPTKK	1	5348.56	n/a	High		12.96		8.09	141.011	5348.56	18.3673	{"EntryDescription":"12 kDa heat shock protein","HitHash":{"$type":"Proteinaceous.Thermo.Discoverer.TDL.DiscovererHitHash, Proteinaceous.Thermo.Discoverer","ScoreForDecoy":12.956221223767105,"ChemicalProteoformId":5615,"BiologicalProteoformId":5615,"IsoformId":5615,"EntryId":5615,"IsCharacterized":true,"DataFileName":"241007_PSPSP_5%_01_30kV_YEAST-9__180cm_recoat-0.raw","ResultFileName":"241007_P…		71.4219		AEKGKDNAEGQGESLADQARDYMGAAKSKLNDAVEYVSGRVHGEEDPTKK
High	GLIKSPIKIVGLSELPKVYDLMEKGKILGRYVVDTSK	1	4086.35	n/a	High		65.03		60.16	790.762	4086.35	69.4444	(content is truncated) {"EntryDescription":"Alcohol dehydrogenase 3, mitochondrial","HitHash":{"$type":"Proteinaceous.Thermo.Discoverer.TDL.DiscovererHitHash, Proteinaceous.Thermo.Discoverer","ScoreForDecoy":65.028472719030049,"ChemicalProteoformId":5687,"BiologicalProteoformId":5687,"IsoformId":5687,"EntryId":5687,"IsCharacterized":true,"DataFileName":"241007_PSPSP_5%_01_30kV_YEAST-9__180cm_reco…		71.4678		GLIKSPIKIVGLSELPKVYDLMEKGKILGRYVVDTSK
High	DAFGTAHRAHSSMVGFDLPQRAAGFLLEKELKYFGK	3	3994.03	n/a	High		68.78		63.91	663.698	3993.69	74.2857	(content is truncated) {"EntryDescription":"Phosphoglycerate kinase","HitHash":{"$type":"Proteinaceous.Thermo.Discoverer.TDL.DiscovererHitHash, Proteinaceous.Thermo.Discoverer","ScoreForDecoy":68.777323367616674,"ChemicalProteoformId":4330,"BiologicalProteoformId":4330,"IsoformId":4330,"EntryId":4330,"IsCharacterized":true,"DataFileName":"241007_PSPSP_5%_01_30kV_YEAST-9__180cm_recoat-0.raw","Resu…		71.6057		DAFGTAHRAHSSMVGFDLPQRAAGFLLEKELKYFGK
High	DLSRSNGVLNVDNQTSDLVKSLGLKLPLSVINVSAQRDRRYRKRN	1	5093.79	n/a	High		25.98		21.12	343.264	5093.79	25	{"EntryDescription":"40S ribosomal protein S17-B","HitHash":{"$type":"Proteinaceous.Thermo.Discoverer.TDL.DiscovererHitHash, Proteinaceous.Thermo.Discoverer","ScoreForDecoy":25.982700719729017,"ChemicalProteoformId":7052,"BiologicalProteoformId":7052,"IsoformId":7052,"EntryId":7052,"IsCharacterized":true,"DataFileName":"241007_PSPSP_5%_01_30kV_YEAST-9__180cm_recoat-0.raw","ResultFileName":"241007…		71.6517		DLSRSNGVLNVDNQTSDLVKSLGLKLPLSVINVSAQRDRRYRKRN
High	HVVGVPSISAQAKQLLLHHTLGNGDFTVFHRM	1	3508.85	n/a	High		83.74		78.88	646.034	3508.85	80.6452	(content is truncated) {"EntryDescription":"Pyruvate decarboxylase isozyme 1","HitHash":{"$type":"Proteinaceous.Thermo.Discoverer.TDL.DiscovererHitHash, Proteinaceous.Thermo.Discoverer","ScoreForDecoy":83.742531916043447,"ChemicalProteoformId":4671,"BiologicalProteoformId":4671,"IsoformId":4671,"EntryId":4671,"IsCharacterized":true,"DataFileName":"241007_PSPSP_5%_01_30kV_YEAST-9__180cm_recoat-0.r…		71.7435		HVVGVPSISAQAKQLLLHHTLGNGDFTVFHRM
High	KKYGVTDKISHVSTGGGASLELLEGKELPGVAFLSEKK	2	3972.16	n/a	High		95.28		90.41	651.897	3972.15	91.8919	(content is truncated) {"EntryDescription":"Phosphoglycerate kinase","HitHash":{"$type":"Proteinaceous.Thermo.Discoverer.TDL.DiscovererHitHash, Proteinaceous.Thermo.Discoverer","ScoreForDecoy":95.28053828474836,"ChemicalProteoformId":4125,"BiologicalProteoformId":4125,"IsoformId":4125,"EntryId":4125,"IsCharacterized":true,"DataFileName":"241007_PSPSP_5%_01_30kV_YEAST-9__180cm_recoat-0.raw","Resul…		71.8351		KKYGVTDKISHVSTGGGASLELLEGKELPGVAFLSEKK
High	QIEDPSADELRKAEVGLKRVVTKAMSSR	2	3112.67	n/a	High		40.27		35.4	339.514	3112.66	81.4815	(content is truncated) {"EntryDescription":"Ribosome-associated molecular chaperone SSB1","HitHash":{"$type":"Proteinaceous.Thermo.Discoverer.TDL.DiscovererHitHash, Proteinaceous.Thermo.Discoverer","ScoreForDecoy":40.265803836954383,"ChemicalProteoformId":6998,"BiologicalProteoformId":6998,"IsoformId":6998,"EntryId":6998,"IsCharacterized":true,"DataFileName":"241007_PSPSP_5%_01_30kV_YEAST-9__180c…		71.8809		QIEDPSADELRKAEVGLKRVVTKAMSSR
High	RVVDLVEHVAKA	1	1334.77	n/a	High		36.86		31.99	562.211	1334.77	81.8182	{"EntryDescription":"Glyceraldehyde-3-phosphate dehydrogenase 2","HitHash":{"$type":"Proteinaceous.Thermo.Discoverer.TDL.DiscovererHitHash, Proteinaceous.Thermo.Discoverer","ScoreForDecoy":36.860531186418136,"ChemicalProteoformId":6375,"BiologicalProteoformId":6375,"IsoformId":6375,"EntryId":6375,"IsCharacterized":true,"DataFileName":"241007_PSPSP_5%_01_30kV_YEAST-9__180cm_recoat-0.raw","ResultFi…		71.9724		RVVDLVEHVAKA
High	LSAKGQQEAARAGELLKEKKVYPDVLYTSK	1	3319.81	n/a	High		58.96		54.1	433.56	3319.81	72.4138	(content is truncated) {"EntryDescription":"Phosphoglycerate mutase 1","HitHash":{"$type":"Proteinaceous.Thermo.Discoverer.TDL.DiscovererHitHash, Proteinaceous.Thermo.Discoverer","ScoreForDecoy":58.963370607181162,"ChemicalProteoformId":3879,"BiologicalProteoformId":3879,"IsoformId":3879,"EntryId":3879,"IsCharacterized":true,"DataFileName":"241007_PSPSP_5%_01_30kV_YEAST-9__180cm_recoat-0.raw","Re…		72.0181		LSAKGQQEAARAGELLKEKKVYPDVLYTSK
High	SLSSKLSVQDLDLKDKRVFIRVDFNVPLDGKKITSNQRIVAALPTIKYVLEHHPRYV	1	6600.67	n/a	High		39.52		34.65	489.059	6600.66	39.2857	(content is truncated) {"EntryDescription":"Phosphoglycerate kinase","HitHash":{"$type":"Proteinaceous.Thermo.Discoverer.TDL.DiscovererHitHash, Proteinaceous.Thermo.Discoverer","ScoreForDecoy":39.5160973531652,"ChemicalProteoformId":6752,"BiologicalProteoformId":6752,"IsoformId":6752,"EntryId":6752,"IsCharacterized":true,"DataFileName":"241007_PSPSP_5%_01_30kV_YEAST-9__180cm_recoat-0.raw","Result…		72.0637	N-Term(alpha-amino acetylated residue)	[MOD:01458]-SLSSKLSVQDLDLKDKRVFIRVDFNVPLDGKKITSNQRIVAALPTIKYVLEHHPRYV
High	EVVDDKTLKVK	1	1272.73	n/a	High		12.65		7.79	123.308	1272.73	90	{"EntryDescription":"Pyruvate kinase 1","HitHash":{"$type":"Proteinaceous.Thermo.Discoverer.TDL.DiscovererHitHash, Proteinaceous.Thermo.Discoverer","ScoreForDecoy":12.652710727275361,"ChemicalProteoformId":4552,"BiologicalProteoformId":4552,"IsoformId":4552,"EntryId":4552,"IsCharacterized":true,"DataFileName":"241007_PSPSP_5%_01_30kV_YEAST-9__180cm_recoat-0.raw","ResultFileName":"241007_PSPSP_5%_…		72.1094		EVVDDKTLKVK
High	SDAVTIRTRKVISNPLLARKQFVVDVLHPNRANVSKDELREKLAEVYKAEKDAVSV	1	6356.51	n/a	High		47.55		42.69	454.48	6356.5	40	(content is truncated) {"EntryDescription":"40S ribosomal protein S24-A","HitHash":{"$type":"Proteinaceous.Thermo.Discoverer.TDL.DiscovererHitHash, Proteinaceous.Thermo.Discoverer","ScoreForDecoy":47.553816906976628,"ChemicalProteoformId":4935,"BiologicalProteoformId":4935,"IsoformId":4935,"EntryId":4935,"IsCharacterized":true,"DataFileName":"241007_PSPSP_5%_01_30kV_YEAST-9__180cm_recoat-0.raw","…		72.1542	N-Term(alpha-amino acetylated residue)	[MOD:01458]-SDAVTIRTRKVISNPLLARKQFVVDVLHPNRANVSKDELREKLAEVYKAEKDAVSV
High	SEIQNKAETAAQDVQQKLEETKESLQNKGQEVKEQAEASIDNLKNEATPEAEQVKKEEQNIADGVEQKKTEAANKVEETKKQASAAVSEKKETKKEGGFLKKLNRKIASIFN	3	12492.5	High	High	58.41	45.67	53.64	40.8	566.053	12491.8	30.6306	(content is truncated) {"EntryDescription":"Protein ZEO1","HitHash":{"$type":"Proteinaceous.Thermo.Discoverer.TDL.DiscovererHitHash, Proteinaceous.Thermo.Discoverer","ScoreForDecoy":58.410199743700232,"ChemicalProteoformId":1279,"BiologicalProteoformId":1279,"IsoformId":1279,"EntryId":1279,"IsCharacterized":true,"DataFileName":"241007_PSPSP_5%_01_30kV_YEAST-9__180cm_recoat-0.raw","ResultFileName"…	72.2888	72.2441	N-Term(alpha-amino acetylated residue)	[MOD:01458]-SEIQNKAETAAQDVQQKLEETKESLQNKGQEVKEQAEASIDNLKNEATPEAEQVKKEEQNIADGVEQKKTEAANKVEETKKQASAAVSEKKETKKEGGFLKKLNRKIASIFN
High	LNKETTYDEIKKVVKAA	1	1949.08	n/a	High		35.71		30.85	403.475	1949.08	81.25	{"EntryDescription":"Glyceraldehyde-3-phosphate dehydrogenase 2","HitHash":{"$type":"Proteinaceous.Thermo.Discoverer.TDL.DiscovererHitHash, Proteinaceous.Thermo.Discoverer","ScoreForDecoy":35.714736956703504,"ChemicalProteoformId":5668,"BiologicalProteoformId":5668,"IsoformId":5668,"EntryId":5668,"IsCharacterized":true,"DataFileName":"241007_PSPSP_5%_01_30kV_YEAST-9__180cm_recoat-0.raw","ResultFi…		72.4446		LNKETTYDEIKKVVKAA
High	SDAGRKGFGEKASEALKPDSQKSYAEQGKEYITDKADKVAGKVQPEDNKGVFQGVHDSAEKGKDNAEGQGESLADQARDYMGAAKSKLNDAVEYVSGRVHGEEDPTKK	5	11596.6	High	High	99.42	82.39	94.65	77.52	9999	11596.4	46.729	(content is truncated) {"EntryDescription":"12 kDa heat shock protein","HitHash":{"$type":"Proteinaceous.Thermo.Discoverer.TDL.DiscovererHitHash, Proteinaceous.Thermo.Discoverer","ScoreForDecoy":99.42436579441862,"ChemicalProteoformId":567,"BiologicalProteoformId":567,"IsoformId":567,"EntryId":567,"IsCharacterized":true,"DataFileName":"241007_PSPSP_5%_01_30kV_YEAST-9__180cm_recoat-0.raw","ResultF…	72.4253	72.4887	N-Term(alpha-amino acetylated residue)	[MOD:01458]-SDAGRKGFGEKASEALKPDSQKSYAEQGKEYITDKADKVAGKVQPEDNKGVFQGVHDSAEKGKDNAEGQGESLADQARDYMGAAKSKLNDAVEYVSGRVHGEEDPTKK
High	VRVAINGFGRIGRLVMRIA	1	2097.25	n/a	High		42.7		37.83	456.55	2097.24	72.2222	{"EntryDescription":"Glyceraldehyde-3-phosphate dehydrogenase 2","HitHash":{"$type":"Proteinaceous.Thermo.Discoverer.TDL.DiscovererHitHash, Proteinaceous.Thermo.Discoverer","ScoreForDecoy":42.70099262638383,"ChemicalProteoformId":4490,"BiologicalProteoformId":4490,"IsoformId":4490,"EntryId":4490,"IsCharacterized":true,"DataFileName":"241007_PSPSP_5%_01_30kV_YEAST-9__180cm_recoat-0.raw","ResultFil…		72.5802		VRVAINGFGRIGRLVMRIA
High	VAFTVDQMRSLMDKVTNVRNMSVIAHVDHGKSTLTDSLVQRAGIISAAKAGEARFTDTRKDEQERGITIK	4	7712.01	n/a	High		58.71		53.84	573.054	7712.01	40.5797	(content is truncated) {"EntryDescription":"Elongation factor 2","HitHash":{"$type":"Proteinaceous.Thermo.Discoverer.TDL.DiscovererHitHash, Proteinaceous.Thermo.Discoverer","ScoreForDecoy":58.710948930969543,"ChemicalProteoformId":6445,"BiologicalProteoformId":6445,"IsoformId":6445,"EntryId":6445,"IsCharacterized":true,"DataFileName":"241007_PSPSP_5%_01_30kV_YEAST-9__180cm_recoat-0.raw","ResultFi…		72.9491		VAFTVDQMRSLMDKVTNVRNMSVIAHVDHGKSTLTDSLVQRAGIISAAKAGEARFTDTRKDEQERGITIK
High	PKLVLVRHGQSEWNEKNLFTGWVDVKLSAK	3	3477.89	n/a	High		84.49		79.63	673.582	3477.89	100	(content is truncated) {"EntryDescription":"Phosphoglycerate mutase 1","HitHash":{"$type":"Proteinaceous.Thermo.Discoverer.TDL.DiscovererHitHash, Proteinaceous.Thermo.Discoverer","ScoreForDecoy":84.494340559499264,"ChemicalProteoformId":3958,"BiologicalProteoformId":3958,"IsoformId":3958,"EntryId":3958,"IsCharacterized":true,"DataFileName":"241007_PSPSP_5%_01_30kV_YEAST-9__180cm_recoat-0.raw","Re…		72.9954		PKLVLVRHGQSEWNEKNLFTGWVDVKLSAK
High	MDKIREKLSNLKLEAESWQEKYEELKEKNKDLEQENVEKENQIKSL	2	5674.9	n/a	High		99.5		94.63	706.825	5674.9	88.8889	(content is truncated) {"EntryDescription":"Tropomyosin-1","HitHash":{"$type":"Proteinaceous.Thermo.Discoverer.TDL.DiscovererHitHash, Proteinaceous.Thermo.Discoverer","ScoreForDecoy":99.5003437318056,"ChemicalProteoformId":6344,"BiologicalProteoformId":6344,"IsoformId":6344,"EntryId":6344,"IsCharacterized":true,"DataFileName":"241007_PSPSP_5%_01_30kV_YEAST-9__180cm_recoat-0.raw","ResultFileName":…		73.1334	N-Term(alpha-amino acetylated residue)	[MOD:01458]-MDKIREKLSNLKLEAESWQEKYEELKEKNKDLEQENVEKENQIKSL
High	PKLVLVRHGQSEWNEKNLFTGWVDVKLSAKGQQEAARAGELLKEKKVYPDVLYTS	2	6252.35	n/a	High		43.86		38.99	586.523	6252.34	37.037	(content is truncated) {"EntryDescription":"Phosphoglycerate mutase 1","HitHash":{"$type":"Proteinaceous.Thermo.Discoverer.TDL.DiscovererHitHash, Proteinaceous.Thermo.Discoverer","ScoreForDecoy":43.855349272691612,"ChemicalProteoformId":4773,"BiologicalProteoformId":4773,"IsoformId":4773,"EntryId":4773,"IsCharacterized":true,"DataFileName":"241007_PSPSP_5%_01_30kV_YEAST-9__180cm_recoat-0.raw","Re…		73.2721		PKLVLVRHGQSEWNEKNLFTGWVDVKLSAKGQQEAARAGELLKEKKVYPDVLYTS
Medium	TRSSVLADALNAINNAEKTGKRQVLIRPSSKVIIKF	1	3937.26	n/a	High		35.38		30.51	4.0103	3937.25	31.4286	{"EntryDescription":"40S ribosomal protein S22-A","HitHash":{"$type":"Proteinaceous.Thermo.Discoverer.TDL.DiscovererHitHash, Proteinaceous.Thermo.Discoverer","ScoreForDecoy":35.379464552350825,"ChemicalProteoformId":6305,"BiologicalProteoformId":6305,"IsoformId":6305,"EntryId":6305,"IsCharacterized":true,"DataFileName":"241007_PSPSP_5%_01_30kV_YEAST-9__180cm_recoat-0.raw","ResultFileName":"241007…		73.3187		TRSSVLADALNAINNAEKTGKRQVLIRPSSKVIIKF
High	TAGAKYKGDFEERFKGVLKEIEESKTLIV	1	3284.77	n/a	High		10.47		5.6	104.739	3284.76	25	{"EntryDescription":"Heat shock protein 104","HitHash":{"$type":"Proteinaceous.Thermo.Discoverer.TDL.DiscovererHitHash, Proteinaceous.Thermo.Discoverer","ScoreForDecoy":10.467404296999444,"ChemicalProteoformId":5405,"BiologicalProteoformId":5405,"IsoformId":5405,"EntryId":5405,"IsCharacterized":true,"DataFileName":"241007_PSPSP_5%_01_30kV_YEAST-9__180cm_recoat-0.raw","ResultFileName":"241007_PSPS…		73.3187		TAGAKYKGDFEERFKGVLKEIEESKTLIV
High	AHGNSLRGLVKHLEGISDADIAKL	2	2513.37	n/a	High		57.54		52.68	534.483	2513.37	78.2609	(content is truncated) {"EntryDescription":"Phosphoglycerate mutase 1","HitHash":{"$type":"Proteinaceous.Thermo.Discoverer.TDL.DiscovererHitHash, Proteinaceous.Thermo.Discoverer","ScoreForDecoy":57.541903037319884,"ChemicalProteoformId":6503,"BiologicalProteoformId":6503,"IsoformId":6503,"EntryId":6503,"IsCharacterized":true,"DataFileName":"241007_PSPSP_5%_01_30kV_YEAST-9__180cm_recoat-0.raw","Re…		73.5991		AHGNSLRGLVKHLEGISDADIAKL
High	NAGKICSHKGVNLPGTDVDLPALSEKDKEDLRFGVK	1	3850	n/a	High		15.81		10.95	238.909	3850	22.8571	{"EntryDescription":"Pyruvate kinase 1","HitHash":{"$type":"Proteinaceous.Thermo.Discoverer.TDL.DiscovererHitHash, Proteinaceous.Thermo.Discoverer","ScoreForDecoy":15.814002599032808,"ChemicalProteoformId":4007,"BiologicalProteoformId":4007,"IsoformId":4007,"EntryId":4007,"IsCharacterized":true,"DataFileName":"241007_PSPSP_5%_01_30kV_YEAST-9__180cm_recoat-0.raw","ResultFileName":"241007_PSPSP_5%_…		73.6454		NAGKICSHKGVNLPGTDVDLPALSEKDKEDLRFGVK
High	AREITDIKQFLELTRRADVKTA	2	2573.43	n/a	High		29.7		24.84	518.92	2573.43	61.9048	{"EntryDescription":"60S ribosomal protein L38","HitHash":{"$type":"Proteinaceous.Thermo.Discoverer.TDL.DiscovererHitHash, Proteinaceous.Thermo.Discoverer","ScoreForDecoy":29.70419242952666,"ChemicalProteoformId":5266,"BiologicalProteoformId":5266,"IsoformId":5266,"EntryId":5266,"IsCharacterized":true,"DataFileName":"241007_PSPSP_5%_01_30kV_YEAST-9__180cm_recoat-0.raw","ResultFileName":"241007_PS…		73.6923		AREITDIKQFLELTRRADVKTA
High	GIRDYVLNKKDYIMSPVGNPEGPEKPNKKFFDPRVWVREGEKTMGAKITKSLETFRTTNTL	4	7025.67	n/a	High		73.69		68.82	789.214	7025.67	50	(content is truncated) {"EntryDescription":"Fructose-bisphosphate aldolase","HitHash":{"$type":"Proteinaceous.Thermo.Discoverer.TDL.DiscovererHitHash, Proteinaceous.Thermo.Discoverer","ScoreForDecoy":73.690713455788426,"ChemicalProteoformId":3890,"BiologicalProteoformId":3890,"IsoformId":3890,"EntryId":3890,"IsCharacterized":true,"DataFileName":"241007_PSPSP_5%_01_30kV_YEAST-9__180cm_recoat-0.raw…		73.7832		GIRDYVLNKKDYIMSPVGNPEGPEKPNKKFFDPRVWVREGEKTMGAKITKSLETFRTTNTL
High	NAVGRLSSEEIEKMVNQAEEFKAADEAFAKKHEARQRLESYVA	1	4878.44	n/a	High		57.69		52.82	689.11	4878.43	54.7619	(content is truncated) {"EntryDescription":"Ribosome-associated molecular chaperone SSB1","HitHash":{"$type":"Proteinaceous.Thermo.Discoverer.TDL.DiscovererHitHash, Proteinaceous.Thermo.Discoverer","ScoreForDecoy":57.687504514307292,"ChemicalProteoformId":5123,"BiologicalProteoformId":5123,"IsoformId":5123,"EntryId":5123,"IsCharacterized":true,"DataFileName":"241007_PSPSP_5%_01_30kV_YEAST-9__180c…		74.0136		NAVGRLSSEEIEKMVNQAEEFKAADEAFAKKHEARQRLESYVA
High	LNNVFVIGEQGKPYISLPKGKGIKLSIAEERDRRRAQQGL	1	4477.5	n/a	High		18.71		13.85	277.873	4477.5	28.2051	{"EntryDescription":"40S ribosomal protein S4-A","HitHash":{"$type":"Proteinaceous.Thermo.Discoverer.TDL.DiscovererHitHash, Proteinaceous.Thermo.Discoverer","ScoreForDecoy":18.713090746794613,"ChemicalProteoformId":4723,"BiologicalProteoformId":4723,"IsoformId":4723,"EntryId":4723,"IsCharacterized":true,"DataFileName":"241007_PSPSP_5%_01_30kV_YEAST-9__180cm_recoat-0.raw","ResultFileName":"241007_…		74.1066		LNNVFVIGEQGKPYISLPKGKGIKLSIAEERDRRRAQQGL
High	VVVPGVKSKKDIDIEYHQNKNQILVSGEIPSTLNEESKDKVKVKESSSGKFKRVITLPDYPGVDADNIKADYANGVLTLTVPKLKPQKDGKNHVKKIEVSSQESWGN	1	11809.3	n/a	High		24.82		19.95	513.031	11809.3	13.2075	{"EntryDescription":"Heat shock protein 26","HitHash":{"$type":"Proteinaceous.Thermo.Discoverer.TDL.DiscovererHitHash, Proteinaceous.Thermo.Discoverer","ScoreForDecoy":24.8165422421067,"ChemicalProteoformId":3870,"BiologicalProteoformId":3870,"IsoformId":3870,"EntryId":3870,"IsCharacterized":true,"DataFileName":"241007_PSPSP_5%_01_30kV_YEAST-9__180cm_recoat-0.raw","ResultFileName":"241007_PSPSP_5…		74.1532		VVVPGVKSKKDIDIEYHQNKNQILVSGEIPSTLNEESKDKVKVKESSSGKFKRVITLPDYPGVDADNIKADYANGVLTLTVPKLKPQKDGKNHVKKIEVSSQESWGN
High	AVSKVYARSVYDSRGNPTVEVELTTEKGVFRSIVPSGASTGVHEALEMRDGDKSKWMGKGVLHAVK	3	7115.67	n/a	High		63.64		58.77	594.601	7115.66	41.5385	(content is truncated) {"EntryDescription":"Enolase 1","HitHash":{"$type":"Proteinaceous.Thermo.Discoverer.TDL.DiscovererHitHash, Proteinaceous.Thermo.Discoverer","ScoreForDecoy":63.635606474817592,"ChemicalProteoformId":5632,"BiologicalProteoformId":5632,"IsoformId":5632,"EntryId":5632,"IsCharacterized":true,"DataFileName":"241007_PSPSP_5%_01_30kV_YEAST-9__180cm_recoat-0.raw","ResultFileName":"2…		74.2		AVSKVYARSVYDSRGNPTVEVELTTEKGVFRSIVPSGASTGVHEALEMRDGDKSKWMGKGVLHAVK
High	MLMPKEDRNKIHQYLFQEGVVVAKKDFNQAKHEEIDTKNLYV	2	5045.59	n/a	High		59.61		54.75	633.471	5045.59	63.4146	(content is truncated) {"EntryDescription":"40S ribosomal protein S10-A","HitHash":{"$type":"Proteinaceous.Thermo.Discoverer.TDL.DiscovererHitHash, Proteinaceous.Thermo.Discoverer","ScoreForDecoy":59.611746896659135,"ChemicalProteoformId":6974,"BiologicalProteoformId":6974,"IsoformId":6974,"EntryId":6974,"IsCharacterized":true,"DataFileName":"241007_PSPSP_5%_01_30kV_YEAST-9__180cm_recoat-0.raw","…		74.433		MLMPKEDRNKIHQYLFQEGVVVAKKDFNQAKHEEIDTKNLYV
High	GIRDYVLNKKDYIMSPVGNPEGPEKPNKKFFDPRVWVREGEKTMGAKITKSLETFRTTNT	4	6912.58	n/a	High		77.39		72.52	887.386	6912.58	49.1525	(content is truncated) {"EntryDescription":"Fructose-bisphosphate aldolase","HitHash":{"$type":"Proteinaceous.Thermo.Discoverer.TDL.DiscovererHitHash, Proteinaceous.Thermo.Discoverer","ScoreForDecoy":77.389410523814931,"ChemicalProteoformId":5757,"BiologicalProteoformId":5757,"IsoformId":5757,"EntryId":5757,"IsCharacterized":true,"DataFileName":"241007_PSPSP_5%_01_30kV_YEAST-9__180cm_recoat-0.raw…		74.5268		GIRDYVLNKKDYIMSPVGNPEGPEKPNKKFFDPRVWVREGEKTMGAKITKSLETFRTTNT
High	KSFARIHETNLKKQGLLPLNFKNPADYDKINPDDRIDIL	1	4549.44	n/a	High		69.4		64.53	819.36	4549.44	68.4211	(content is truncated) {"EntryDescription":"Aconitate hydratase, mitochondrial","HitHash":{"$type":"Proteinaceous.Thermo.Discoverer.TDL.DiscovererHitHash, Proteinaceous.Thermo.Discoverer","ScoreForDecoy":69.398675584259692,"ChemicalProteoformId":7208,"BiologicalProteoformId":7208,"IsoformId":7208,"EntryId":7208,"IsCharacterized":true,"DataFileName":"241007_PSPSP_5%_01_30kV_YEAST-9__180cm_recoat-0…		74.7598		KSFARIHETNLKKQGLLPLNFKNPADYDKINPDDRIDIL
High	LNKETTYDEIKKVVKA	1	1878.05	n/a	High		30.16		25.29	434.028	1878.05	66.6667	{"EntryDescription":"Glyceraldehyde-3-phosphate dehydrogenase 2","HitHash":{"$type":"Proteinaceous.Thermo.Discoverer.TDL.DiscovererHitHash, Proteinaceous.Thermo.Discoverer","ScoreForDecoy":30.157725785976581,"ChemicalProteoformId":3994,"BiologicalProteoformId":3994,"IsoformId":3994,"EntryId":3994,"IsCharacterized":true,"DataFileName":"241007_PSPSP_5%_01_30kV_YEAST-9__180cm_recoat-0.raw","ResultFi…		74.8539		LNKETTYDEIKKVVKA
High	NAGKICSHKGVNLPGTDVDLPALSEKDKEDLRFGVKNGVHMV	1	4487.31	n/a	High		24.79		19.92	245.666	4487.3	21.9512	{"EntryDescription":"Pyruvate kinase 1","HitHash":{"$type":"Proteinaceous.Thermo.Discoverer.TDL.DiscovererHitHash, Proteinaceous.Thermo.Discoverer","ScoreForDecoy":24.790300473664303,"ChemicalProteoformId":6220,"BiologicalProteoformId":6220,"IsoformId":6220,"EntryId":6220,"IsCharacterized":true,"DataFileName":"241007_PSPSP_5%_01_30kV_YEAST-9__180cm_recoat-0.raw","ResultFileName":"241007_PSPSP_5%_…		74.9003		NAGKICSHKGVNLPGTDVDLPALSEKDKEDLRFGVKNGVHMV
High	SKITSSQVREHVKELLKYSNETKKRNFLETVELQVGLK	4	4500.47	n/a	High		100.15		95.28	791.148	4500.47	81.0811	(content is truncated) {"EntryDescription":"60S ribosomal protein L1-A","HitHash":{"$type":"Proteinaceous.Thermo.Discoverer.TDL.DiscovererHitHash, Proteinaceous.Thermo.Discoverer","ScoreForDecoy":100.14919931326234,"ChemicalProteoformId":7231,"BiologicalProteoformId":7231,"IsoformId":7231,"EntryId":7231,"IsCharacterized":true,"DataFileName":"241007_PSPSP_5%_01_30kV_YEAST-9__180cm_recoat-0.raw","R…		74.946	N-Term(alpha-amino acetylated residue)	[MOD:01458]-SKITSSQVREHVKELLKYSNETKKRNFLETVELQVGLK
High	AAAGKANKQFAKF	1	1350.74	n/a	High		24.11		19.24	488.033	1350.74	75	{"EntryDescription":"40S ribosomal protein S11-A","HitHash":{"$type":"Proteinaceous.Thermo.Discoverer.TDL.DiscovererHitHash, Proteinaceous.Thermo.Discoverer","ScoreForDecoy":24.107194880410436,"ChemicalProteoformId":5200,"BiologicalProteoformId":5200,"IsoformId":5200,"EntryId":5200,"IsCharacterized":true,"DataFileName":"241007_PSPSP_5%_01_30kV_YEAST-9__180cm_recoat-0.raw","ResultFileName":"241007…		75.0867		AAAGKANKQFAKF
High	GIRDYVLNKKDYIMSPVGNPEGPEKPNKKFFDPRVWVREGEKTMGAKIT	3	5633.93	n/a	High		17.24		12.37	368.139	5633.92	12.5	{"EntryDescription":"Fructose-bisphosphate aldolase","HitHash":{"$type":"Proteinaceous.Thermo.Discoverer.TDL.DiscovererHitHash, Proteinaceous.Thermo.Discoverer","ScoreForDecoy":17.235030064983498,"ChemicalProteoformId":6298,"BiologicalProteoformId":6298,"IsoformId":6298,"EntryId":6298,"IsCharacterized":true,"DataFileName":"241007_PSPSP_5%_01_30kV_YEAST-9__180cm_recoat-0.raw","ResultFileName":"241…		75.2272		GIRDYVLNKKDYIMSPVGNPEGPEKPNKKFFDPRVWVREGEKTMGAKIT
High	VVVPGVKSKKDIDIEYHQNKNQILVSGEIPSTLNEESKDKVKVK	2	4931.7	n/a	High		29.02		24.15	378.755	4931.69	27.907	{"EntryDescription":"Heat shock protein 26","HitHash":{"$type":"Proteinaceous.Thermo.Discoverer.TDL.DiscovererHitHash, Proteinaceous.Thermo.Discoverer","ScoreForDecoy":29.018223752279646,"ChemicalProteoformId":6534,"BiologicalProteoformId":6534,"IsoformId":6534,"EntryId":6534,"IsCharacterized":true,"DataFileName":"241007_PSPSP_5%_01_30kV_YEAST-9__180cm_recoat-0.raw","ResultFileName":"241007_PSPSP…		75.3216		VVVPGVKSKKDIDIEYHQNKNQILVSGEIPSTLNEESKDKVKVK
High	ELRTKSKEQLASQLVDLKKELAELKVQ	1	3123.79	n/a	High		33.52		28.65	308.368	3123.78	53.8462	(content is truncated) {"EntryDescription":"60S ribosomal protein L35-A","HitHash":{"$type":"Proteinaceous.Thermo.Discoverer.TDL.DiscovererHitHash, Proteinaceous.Thermo.Discoverer","ScoreForDecoy":33.515848145420222,"ChemicalProteoformId":6653,"BiologicalProteoformId":6653,"IsoformId":6653,"EntryId":6653,"IsCharacterized":true,"DataFileName":"241007_PSPSP_5%_01_30kV_YEAST-9__180cm_recoat-0.raw","…		75.3688		ELRTKSKEQLASQLVDLKKELAELKVQ
High	KIAEKKKDDVVKILIETVIKPSAEVHINA	1	3227.89	n/a	High		54.87		50	769.448	3227.88	71.4286	(content is truncated) {"EntryDescription":"V-type proton ATPase subunit G","HitHash":{"$type":"Proteinaceous.Thermo.Discoverer.TDL.DiscovererHitHash, Proteinaceous.Thermo.Discoverer","ScoreForDecoy":54.867895082460677,"ChemicalProteoformId":4195,"BiologicalProteoformId":4195,"IsoformId":4195,"EntryId":4195,"IsCharacterized":true,"DataFileName":"241007_PSPSP_5%_01_30kV_YEAST-9__180cm_recoat-0.raw…		75.4156		KIAEKKKDDVVKILIETVIKPSAEVHINA
High	NKKRGQVVSEEQRPGTPLFTVK	2	2497.38	n/a	High		37.11		32.24	606.198	2497.37	42.8571	{"EntryDescription":"Elongation factor 2","HitHash":{"$type":"Proteinaceous.Thermo.Discoverer.TDL.DiscovererHitHash, Proteinaceous.Thermo.Discoverer","ScoreForDecoy":37.105076152176437,"ChemicalProteoformId":5655,"BiologicalProteoformId":5655,"IsoformId":5655,"EntryId":5655,"IsCharacterized":true,"DataFileName":"241007_PSPSP_5%_01_30kV_YEAST-9__180cm_recoat-0.raw","ResultFileName":"241007_PSPSP_5…		75.463		NKKRGQVVSEEQRPGTPLFTVK
Medium	TRSSVLADALNAINNAEKTGKRQVLIRPSSKVIIK	1	3790.19	n/a	High		32.03		27.17	4.0103	3790.19	29.4118	{"EntryDescription":"40S ribosomal protein S22-A","HitHash":{"$type":"Proteinaceous.Thermo.Discoverer.TDL.DiscovererHitHash, Proteinaceous.Thermo.Discoverer","ScoreForDecoy":32.031919492340073,"ChemicalProteoformId":5378,"BiologicalProteoformId":5378,"IsoformId":5378,"EntryId":5378,"IsCharacterized":true,"DataFileName":"241007_PSPSP_5%_01_30kV_YEAST-9__180cm_recoat-0.raw","ResultFileName":"241007…		75.5569		TRSSVLADALNAINNAEKTGKRQVLIRPSSKVIIK
High	DLVVGLRTGQIKTGAPARSERLAKLNQLLRIEEELGDKAVYAGENFHHGDKL	2	5725.08	n/a	High		55.66		50.79	541.467	5725.08	49.0196	(content is truncated) {"EntryDescription":"Enolase 2","HitHash":{"$type":"Proteinaceous.Thermo.Discoverer.TDL.DiscovererHitHash, Proteinaceous.Thermo.Discoverer","ScoreForDecoy":55.660960161383748,"ChemicalProteoformId":6925,"BiologicalProteoformId":6925,"IsoformId":6925,"EntryId":6925,"IsCharacterized":true,"DataFileName":"241007_PSPSP_5%_01_30kV_YEAST-9__180cm_recoat-0.raw","ResultFileName":"2…		75.6508		DLVVGLRTGQIKTGAPARSERLAKLNQLLRIEEELGDKAVYAGENFHHGDKL
Medium	LRIPETPVKKSPLVEGRDHKHVHLSSSKNASSSLSVSPL	1	4216.31	n/a	High		12.05		7.18	24.1918	4216.31	13.1579	{"EntryDescription":"Mitosis inhibitor protein kinase SWE1","HitHash":{"$type":"Proteinaceous.Thermo.Discoverer.TDL.DiscovererHitHash, Proteinaceous.Thermo.Discoverer","ScoreForDecoy":12.049965882183427,"ChemicalProteoformId":8325,"BiologicalProteoformId":8325,"IsoformId":8325,"EntryId":8325,"IsCharacterized":true,"DataFileName":"241007_PSPSP_5%_01_30kV_YEAST-9__180cm_recoat-0.raw","ResultFileNam…		75.835		LRIPETPVKKSPLVEGRDHKHVHLSSSKNASSSLSVSPL
High	PKLVLVRHGQSEWNEKNLFTGWVDVKLSAKGQQEAARAGELLKEKKVYPDVLYTSKLSRAIQTA	4	7220.93	n/a	High		122.29		117.43	1235.26	7220.92	63.4921	(content is truncated) {"EntryDescription":"Phosphoglycerate mutase 1","HitHash":{"$type":"Proteinaceous.Thermo.Discoverer.TDL.DiscovererHitHash, Proteinaceous.Thermo.Discoverer","ScoreForDecoy":122.29359647533573,"ChemicalProteoformId":8196,"BiologicalProteoformId":8196,"IsoformId":8196,"EntryId":8196,"IsCharacterized":true,"DataFileName":"241007_PSPSP_5%_01_30kV_YEAST-9__180cm_recoat-0.raw","Re…		75.8817		PKLVLVRHGQSEWNEKNLFTGWVDVKLSAKGQQEAARAGELLKEKKVYPDVLYTSKLSRAIQTA
High	MLMPKQERNKIHQYLFQEGVVVAKKDFNQAKHEEIDTKNLYV	1	5058.62	n/a	High		19.8		14.93	265.962	5058.62	26.8293	{"EntryDescription":"40S ribosomal protein S10-B","HitHash":{"$type":"Proteinaceous.Thermo.Discoverer.TDL.DiscovererHitHash, Proteinaceous.Thermo.Discoverer","ScoreForDecoy":19.800548811781432,"ChemicalProteoformId":8782,"BiologicalProteoformId":8782,"IsoformId":8782,"EntryId":8782,"IsCharacterized":true,"DataFileName":"241007_PSPSP_5%_01_30kV_YEAST-9__180cm_recoat-0.raw","ResultFileName":"241007…		75.9289		MLMPKQERNKIHQYLFQEGVVVAKKDFNQAKHEEIDTKNLYV
High	EVVDDKTLKVKALNAGKICSHKGVNLPGTDVDLPALSEKDKEDLRFGVK	2	5288.84	n/a	High		25.73		20.87	529.305	5288.34	18.75	{"EntryDescription":"Pyruvate kinase 1","HitHash":{"$type":"Proteinaceous.Thermo.Discoverer.TDL.DiscovererHitHash, Proteinaceous.Thermo.Discoverer","ScoreForDecoy":25.733404809369642,"ChemicalProteoformId":9579,"BiologicalProteoformId":9579,"IsoformId":9579,"EntryId":9579,"IsCharacterized":true,"DataFileName":"241007_PSPSP_5%_01_30kV_YEAST-9__180cm_recoat-0.raw","ResultFileName":"241007_PSPSP_5%_…		75.976		EVVDDKTLKVKALNAGKICSHKGVNLPGTDVDLPALSEKDKEDLRFGVK
High	KFVEAAPKVLKENVAKDDAEKIKKTLEDLGAKVSLE	1	3953.21	n/a	High		48.14		43.27	872.361	3953.2	57.1429	(content is truncated) {"EntryDescription":"54S ribosomal protein L12, mitochondrial","HitHash":{"$type":"Proteinaceous.Thermo.Discoverer.TDL.DiscovererHitHash, Proteinaceous.Thermo.Discoverer","ScoreForDecoy":48.136119811455394,"ChemicalProteoformId":9453,"BiologicalProteoformId":9453,"IsoformId":9453,"EntryId":9453,"IsCharacterized":true,"DataFileName":"241007_PSPSP_5%_01_30kV_YEAST-9__180cm_re…		76.0231		KFVEAAPKVLKENVAKDDAEKIKKTLEDLGAKVSLE
High	TEVRAEDEAALAKLVSTIDANFADKYDEVKKHWGGGILGNKAQAKMDKRAKTSDSA	2	6047.08	n/a	High		47.94		43.07	527.856	6047.08	38.1818	(content is truncated) {"EntryDescription":"60S ribosomal protein L8-B","HitHash":{"$type":"Proteinaceous.Thermo.Discoverer.TDL.DiscovererHitHash, Proteinaceous.Thermo.Discoverer","ScoreForDecoy":47.93646873986259,"ChemicalProteoformId":8714,"BiologicalProteoformId":8714,"IsoformId":8714,"EntryId":8714,"IsCharacterized":true,"DataFileName":"241007_PSPSP_5%_01_30kV_YEAST-9__180cm_recoat-0.raw","Re…		76.0702		TEVRAEDEAALAKLVSTIDANFADKYDEVKKHWGGGILGNKAQAKMDKRAKTSDSA
High	GIRDYVLNKKDYIMSPVGNPEGPEKPNKKFFDPRVWVREGEKTMGAKITKSLETFRTT	6	6697.49	n/a	High		91.66		86.79	864.575	6697.49	59.6491	(content is truncated) {"EntryDescription":"Fructose-bisphosphate aldolase","HitHash":{"$type":"Proteinaceous.Thermo.Discoverer.TDL.DiscovererHitHash, Proteinaceous.Thermo.Discoverer","ScoreForDecoy":91.655210542414835,"ChemicalProteoformId":8570,"BiologicalProteoformId":8570,"IsoformId":8570,"EntryId":8570,"IsCharacterized":true,"DataFileName":"241007_PSPSP_5%_01_30kV_YEAST-9__180cm_recoat-0.raw…		76.4466		GIRDYVLNKKDYIMSPVGNPEGPEKPNKKFFDPRVWVREGEKTMGAKITKSLETFRTT
High	IRDYVLNKKDYIMSPVGNPEGPEKPNKKFFDPRVWVREGEKTMGAKITKSLETFRTT	1	6720.44	n/a	High		18.73		13.87	250.373	6719.46	23.2143	{"EntryDescription":"Fructose-bisphosphate aldolase","HitHash":{"$type":"Proteinaceous.Thermo.Discoverer.TDL.DiscovererHitHash, Proteinaceous.Thermo.Discoverer","ScoreForDecoy":18.734447168058697,"ChemicalProteoformId":7692,"BiologicalProteoformId":7692,"IsoformId":7692,"EntryId":7692,"IsCharacterized":true,"DataFileName":"241007_PSPSP_5%_01_30kV_YEAST-9__180cm_recoat-0.raw","ResultFileName":"241…		76.493	S14(O-phospho-L-serine)	IRDYVLNKKDYIMS[MOD:00046]PVGNPEGPEKPNKKFFDPRVWVREGEKTMGAKITKSLETFRTT
High	SVIAHVDHGKSTLTDSLVQRAGIISAAKAGEARFTDTRKDEQERGITIK	4	5275.8	n/a	High		70.14		65.28	564.802	5275.8	52.0833	(content is truncated) {"EntryDescription":"Elongation factor 2","HitHash":{"$type":"Proteinaceous.Thermo.Discoverer.TDL.DiscovererHitHash, Proteinaceous.Thermo.Discoverer","ScoreForDecoy":70.143520947772217,"ChemicalProteoformId":8574,"BiologicalProteoformId":8574,"IsoformId":8574,"EntryId":8574,"IsCharacterized":true,"DataFileName":"241007_PSPSP_5%_01_30kV_YEAST-9__180cm_recoat-0.raw","ResultFi…		76.5851		SVIAHVDHGKSTLTDSLVQRAGIISAAKAGEARFTDTRKDEQERGITIK
High	VRVAINGFGRIGRLVMR	1	1913.13	n/a	High		23.81		18.94	448.548	1913.12	75	{"EntryDescription":"Glyceraldehyde-3-phosphate dehydrogenase 2","HitHash":{"$type":"Proteinaceous.Thermo.Discoverer.TDL.DiscovererHitHash, Proteinaceous.Thermo.Discoverer","ScoreForDecoy":23.807343266176449,"ChemicalProteoformId":8640,"BiologicalProteoformId":8640,"IsoformId":8640,"EntryId":8640,"IsCharacterized":true,"DataFileName":"241007_PSPSP_5%_01_30kV_YEAST-9__180cm_recoat-0.raw","ResultFi…		76.6316		VRVAINGFGRIGRLVMR
High	KIAEKKKDDVVKILIETVIKPSAEVHIN	1	3156.85	n/a	High		38.93		34.07	837.709	3156.85	55.5556	{"EntryDescription":"V-type proton ATPase subunit G","HitHash":{"$type":"Proteinaceous.Thermo.Discoverer.TDL.DiscovererHitHash, Proteinaceous.Thermo.Discoverer","ScoreForDecoy":38.933812959486644,"ChemicalProteoformId":7744,"BiologicalProteoformId":7744,"IsoformId":7744,"EntryId":7744,"IsCharacterized":true,"DataFileName":"241007_PSPSP_5%_01_30kV_YEAST-9__180cm_recoat-0.raw","ResultFileName":"241…		76.8565		KIAEKKKDDVVKILIETVIKPSAEVHIN
High	NIALEKADRLWIPVNRSWRLNERHYGDLQGKDKAETL	1	4404.32	n/a	High		16.7		11.84	278.707	4404.32	25	{"EntryDescription":"Phosphoglycerate mutase 1","HitHash":{"$type":"Proteinaceous.Thermo.Discoverer.TDL.DiscovererHitHash, Proteinaceous.Thermo.Discoverer","ScoreForDecoy":16.704069617476605,"ChemicalProteoformId":8525,"BiologicalProteoformId":8525,"IsoformId":8525,"EntryId":8525,"IsCharacterized":true,"DataFileName":"241007_PSPSP_5%_01_30kV_YEAST-9__180cm_recoat-0.raw","ResultFileName":"241007_P…		76.9041		NIALEKADRLWIPVNRSWRLNERHYGDLQGKDKAETL
High	LVSTIDANFADKYDEVKKHWGGGILGNKAQAKMDKRAKTSDSA	4	4663.38	n/a	High		20.4		15.54	596.017	4663.37	26.1905	{"EntryDescription":"60S ribosomal protein L8-B","HitHash":{"$type":"Proteinaceous.Thermo.Discoverer.TDL.DiscovererHitHash, Proteinaceous.Thermo.Discoverer","ScoreForDecoy":20.4017561338784,"ChemicalProteoformId":9533,"BiologicalProteoformId":9533,"IsoformId":9533,"EntryId":9533,"IsCharacterized":true,"DataFileName":"241007_PSPSP_5%_01_30kV_YEAST-9__180cm_recoat-0.raw","ResultFileName":"241007_PS…		77.0487		LVSTIDANFADKYDEVKKHWGGGILGNKAQAKMDKRAKTSDSA
High	AIAYGLDKKGKEEHVL	1	1769.97	n/a	High		11.46		6.59	156.588	1769.97	46.6667	{"EntryDescription":"Heat shock protein SSA1","HitHash":{"$type":"Proteinaceous.Thermo.Discoverer.TDL.DiscovererHitHash, Proteinaceous.Thermo.Discoverer","ScoreForDecoy":11.456818780391064,"ChemicalProteoformId":7861,"BiologicalProteoformId":7861,"IsoformId":7861,"EntryId":7861,"IsCharacterized":true,"DataFileName":"241007_PSPSP_5%_01_30kV_YEAST-9__180cm_recoat-0.raw","ResultFileName":"241007_PSP…		77.2409		AIAYGLDKKGKEEHVL
High	TYAAEIAHNISAKNRVVILARAKALGIKVTNPKGRLALEA	3	4240.46	n/a	High		29.87		25.01	729.178	4240.46	33.3333	{"EntryDescription":"60S ribosomal protein L32","HitHash":{"$type":"Proteinaceous.Thermo.Discoverer.TDL.DiscovererHitHash, Proteinaceous.Thermo.Discoverer","ScoreForDecoy":29.873538147577943,"ChemicalProteoformId":9159,"BiologicalProteoformId":9159,"IsoformId":9159,"EntryId":9159,"IsCharacterized":true,"DataFileName":"241007_PSPSP_5%_01_30kV_YEAST-9__180cm_recoat-0.raw","ResultFileName":"241007_P…		77.3374		TYAAEIAHNISAKNRVVILARAKALGIKVTNPKGRLALEA
High	GKHIGGNSDLETLKKNGKLAEILKPVFQ	1	3033.7	n/a	High		11.11		6.24	146.761	3033.69	22.2222	{"EntryDescription":"Glutaredoxin-2","HitHash":{"$type":"Proteinaceous.Thermo.Discoverer.TDL.DiscovererHitHash, Proteinaceous.Thermo.Discoverer","ScoreForDecoy":11.10574868492103,"ChemicalProteoformId":7869,"BiologicalProteoformId":7869,"IsoformId":7869,"EntryId":7869,"IsCharacterized":true,"DataFileName":"241007_PSPSP_5%_01_30kV_YEAST-9__180cm_recoat-0.raw","ResultFileName":"241007_PSPSP_5%_01_3…		77.3855		GKHIGGNSDLETLKKNGKLAEILKPVFQ
High	MLMPKEDRNKIHQYLFQEGVVVAKKDFNQAKHEEIDTKNLYVIKA	1	5357.81	n/a	High		14.9		10.03	233.245	5357.8	18.1818	{"EntryDescription":"40S ribosomal protein S10-A","HitHash":{"$type":"Proteinaceous.Thermo.Discoverer.TDL.DiscovererHitHash, Proteinaceous.Thermo.Discoverer","ScoreForDecoy":14.895334559507956,"ChemicalProteoformId":8217,"BiologicalProteoformId":8217,"IsoformId":8217,"EntryId":8217,"IsCharacterized":true,"DataFileName":"241007_PSPSP_5%_01_30kV_YEAST-9__180cm_recoat-0.raw","ResultFileName":"241007…		77.4824		MLMPKEDRNKIHQYLFQEGVVVAKKDFNQAKHEEIDTKNLYVIKA
High	LVSTIDANFADKYDEVKKHWGGGILGNKAQAKMDKRAKNSDSA	2	4676.38	n/a	High		19.14		14.27	367.046	4676.37	21.4286	{"EntryDescription":"60S ribosomal protein L8-A","HitHash":{"$type":"Proteinaceous.Thermo.Discoverer.TDL.DiscovererHitHash, Proteinaceous.Thermo.Discoverer","ScoreForDecoy":19.135135690598261,"ChemicalProteoformId":9186,"BiologicalProteoformId":9186,"IsoformId":9186,"EntryId":9186,"IsCharacterized":true,"DataFileName":"241007_PSPSP_5%_01_30kV_YEAST-9__180cm_recoat-0.raw","ResultFileName":"241007_…		77.5306		LVSTIDANFADKYDEVKKHWGGGILGNKAQAKMDKRAKNSDSA
High	PKLVLVRHGQSEWNEKNLFTGWVDVKLSAKGQQEAARAGELLKEKKVYPDVLYTSK	1	6380.44	n/a	High		104.18		99.31	990.855	6380.44	65.4545	(content is truncated) {"EntryDescription":"Phosphoglycerate mutase 1","HitHash":{"$type":"Proteinaceous.Thermo.Discoverer.TDL.DiscovererHitHash, Proteinaceous.Thermo.Discoverer","ScoreForDecoy":104.1809532339857,"ChemicalProteoformId":9311,"BiologicalProteoformId":9311,"IsoformId":9311,"EntryId":9311,"IsCharacterized":true,"DataFileName":"241007_PSPSP_5%_01_30kV_YEAST-9__180cm_recoat-0.raw","Res…		77.6755		PKLVLVRHGQSEWNEKNLFTGWVDVKLSAKGQQEAARAGELLKEKKVYPDVLYTSK
High	GIRDYVLNKKDYIMSPVGNPEGPEKPNKKFFDPRVWVREGEKTMGAK	3	5419.8	n/a	High		24.21		19.34	537.455	5419.79	21.7391	{"EntryDescription":"Fructose-bisphosphate aldolase","HitHash":{"$type":"Proteinaceous.Thermo.Discoverer.TDL.DiscovererHitHash, Proteinaceous.Thermo.Discoverer","ScoreForDecoy":24.209004765625874,"ChemicalProteoformId":8296,"BiologicalProteoformId":8296,"IsoformId":8296,"EntryId":8296,"IsCharacterized":true,"DataFileName":"241007_PSPSP_5%_01_30kV_YEAST-9__180cm_recoat-0.raw","ResultFileName":"241…		77.7228		GIRDYVLNKKDYIMSPVGNPEGPEKPNKKFFDPRVWVREGEKTMGAK
High	AGVKAYELRTKSKEQLASQLVDLKKELAELKVQ	1	3713.11	n/a	High		79.01		74.14	711.959	3713.11	78.125	(content is truncated) {"EntryDescription":"60S ribosomal protein L35-A","HitHash":{"$type":"Proteinaceous.Thermo.Discoverer.TDL.DiscovererHitHash, Proteinaceous.Thermo.Discoverer","ScoreForDecoy":79.00558484443944,"ChemicalProteoformId":8854,"BiologicalProteoformId":8854,"IsoformId":8854,"EntryId":8854,"IsCharacterized":true,"DataFileName":"241007_PSPSP_5%_01_30kV_YEAST-9__180cm_recoat-0.raw","R…		77.7704		AGVKAYELRTKSKEQLASQLVDLKKELAELKVQ
High	TTSAGIMDHEEARRKHVSGKILGFVY	2	2901.49	n/a	High		20.14		15.28	237.417	2901.49	48	{"EntryDescription":"40S ribosomal protein S22-A","HitHash":{"$type":"Proteinaceous.Thermo.Discoverer.TDL.DiscovererHitHash, Proteinaceous.Thermo.Discoverer","ScoreForDecoy":20.144158779778724,"ChemicalProteoformId":8727,"BiologicalProteoformId":8727,"IsoformId":8727,"EntryId":8727,"IsCharacterized":true,"DataFileName":"241007_PSPSP_5%_01_30kV_YEAST-9__180cm_recoat-0.raw","ResultFileName":"241007…		78.0064		TTSAGIMDHEEARRKHVSGKILGFVY
High	KKVLENTEIGDSIFDKAGAEIVPKLMEKAKAK	2	3499.93	n/a	High		73.15		68.29	821.021	3499.93	70.9677	(content is truncated) {"EntryDescription":"Phosphoglycerate kinase","HitHash":{"$type":"Proteinaceous.Thermo.Discoverer.TDL.DiscovererHitHash, Proteinaceous.Thermo.Discoverer","ScoreForDecoy":73.151868373068481,"ChemicalProteoformId":8808,"BiologicalProteoformId":8808,"IsoformId":8808,"EntryId":8808,"IsCharacterized":true,"DataFileName":"241007_PSPSP_5%_01_30kV_YEAST-9__180cm_recoat-0.raw","Resu…		78.1489		KKVLENTEIGDSIFDKAGAEIVPKLMEKAKAK
High	AKQLLLHHTLGNGDFTVFHRM	1	2434.27	n/a	High		56.01		51.14	787.996	2434.27	85	(content is truncated) {"EntryDescription":"Pyruvate decarboxylase isozyme 1","HitHash":{"$type":"Proteinaceous.Thermo.Discoverer.TDL.DiscovererHitHash, Proteinaceous.Thermo.Discoverer","ScoreForDecoy":56.005106006828406,"ChemicalProteoformId":8097,"BiologicalProteoformId":8097,"IsoformId":8097,"EntryId":8097,"IsCharacterized":true,"DataFileName":"241007_PSPSP_5%_01_30kV_YEAST-9__180cm_recoat-0.r…		78.2441		AKQLLLHHTLGNGDFTVFHRM
High	KVISNPLLARKQFVVDVLHPNRANVSKDELREKLAEVYKAEKDAVSV	1	5314.95	n/a	High		48.96		44.09	843.314	5314.95	43.4783	(content is truncated) {"EntryDescription":"40S ribosomal protein S24-A","HitHash":{"$type":"Proteinaceous.Thermo.Discoverer.TDL.DiscovererHitHash, Proteinaceous.Thermo.Discoverer","ScoreForDecoy":48.956123430627983,"ChemicalProteoformId":8970,"BiologicalProteoformId":8970,"IsoformId":8970,"EntryId":8970,"IsCharacterized":true,"DataFileName":"241007_PSPSP_5%_01_30kV_YEAST-9__180cm_recoat-0.raw","…		78.2919		KVISNPLLARKQFVVDVLHPNRANVSKDELREKLAEVYKAEKDAVSV
High	AREITDIKQFLELTRRADVK	2	2401.34	n/a	High		31.16		26.3	525.392	2401.34	52.6316	{"EntryDescription":"60S ribosomal protein L38","HitHash":{"$type":"Proteinaceous.Thermo.Discoverer.TDL.DiscovererHitHash, Proteinaceous.Thermo.Discoverer","ScoreForDecoy":31.164242765005444,"ChemicalProteoformId":8885,"BiologicalProteoformId":8885,"IsoformId":8885,"EntryId":8885,"IsCharacterized":true,"DataFileName":"241007_PSPSP_5%_01_30kV_YEAST-9__180cm_recoat-0.raw","ResultFileName":"241007_P…		78.3396		AREITDIKQFLELTRRADVK
High	AVEKGTGKSNKITITNDKGRLSKEDIEKMVAEAEKFKEEDEKESQRIASKNQLESIAYSL	1	6740.48	n/a	High		26.86		21.99	459.793	6740.47	22.0339	{"EntryDescription":"Heat shock protein SSA1","HitHash":{"$type":"Proteinaceous.Thermo.Discoverer.TDL.DiscovererHitHash, Proteinaceous.Thermo.Discoverer","ScoreForDecoy":26.859738131848587,"ChemicalProteoformId":7348,"BiologicalProteoformId":7348,"IsoformId":7348,"EntryId":7348,"IsCharacterized":true,"DataFileName":"241007_PSPSP_5%_01_30kV_YEAST-9__180cm_recoat-0.raw","ResultFileName":"241007_PSP…		78.4349		AVEKGTGKSNKITITNDKGRLSKEDIEKMVAEAEKFKEEDEKESQRIASKNQLESIAYSL
High	EAAFRNIKTIAETLAEELINAAKGSSTSYAIKKKDELERVAKSNR	3	4963.67	n/a	High		60.58		55.72	804.02	4963.67	56.8182	(content is truncated) {"EntryDescription":"40S ribosomal protein S5","HitHash":{"$type":"Proteinaceous.Thermo.Discoverer.TDL.DiscovererHitHash, Proteinaceous.Thermo.Discoverer","ScoreForDecoy":60.583660316235019,"ChemicalProteoformId":8497,"BiologicalProteoformId":8497,"IsoformId":8497,"EntryId":8497,"IsCharacterized":true,"DataFileName":"241007_PSPSP_5%_01_30kV_YEAST-9__180cm_recoat-0.raw","Res…		78.5782		EAAFRNIKTIAETLAEELINAAKGSSTSYAIKKKDELERVAKSNR
High	DMKIGDIIQFERKGYYRLDALPKDGKPYVFFTIPDGKSVNKYGAKK	2	5308.81	n/a	High		19.59		14.72	302.009	5308.81	22.2222	{"EntryDescription":"Glutamate--tRNA ligase, cytoplasmic","HitHash":{"$type":"Proteinaceous.Thermo.Discoverer.TDL.DiscovererHitHash, Proteinaceous.Thermo.Discoverer","ScoreForDecoy":19.58990811890002,"ChemicalProteoformId":7502,"BiologicalProteoformId":7502,"IsoformId":7502,"EntryId":7502,"IsCharacterized":true,"DataFileName":"241007_PSPSP_5%_01_30kV_YEAST-9__180cm_recoat-0.raw","ResultFileName":…		78.6267		DMKIGDIIQFERKGYYRLDALPKDGKPYVFFTIPDGKSVNKYGAKK
High	DLDLKDKRVFIR	1	1516.87	n/a	High		15.22		10.36	284.843	1516.87	54.5455	{"EntryDescription":"Phosphoglycerate kinase","HitHash":{"$type":"Proteinaceous.Thermo.Discoverer.TDL.DiscovererHitHash, Proteinaceous.Thermo.Discoverer","ScoreForDecoy":15.221313917052743,"ChemicalProteoformId":8803,"BiologicalProteoformId":8803,"IsoformId":8803,"EntryId":8803,"IsCharacterized":true,"DataFileName":"241007_PSPSP_5%_01_30kV_YEAST-9__180cm_recoat-0.raw","ResultFileName":"241007_PSP…		78.6749		DLDLKDKRVFIR
High	AVEKGTGKSNKITITNDKGRLSKEDIEKMVAEAEKFKEEDEKESQRIASKNQLESIAYS	1	6627.4	n/a	High		40.45		35.59	720.409	6627.4	25.8621	{"EntryDescription":"Heat shock protein SSA1","HitHash":{"$type":"Proteinaceous.Thermo.Discoverer.TDL.DiscovererHitHash, Proteinaceous.Thermo.Discoverer","ScoreForDecoy":40.452925749512481,"ChemicalProteoformId":7534,"BiologicalProteoformId":7534,"IsoformId":7534,"EntryId":7534,"IsCharacterized":true,"DataFileName":"241007_PSPSP_5%_01_30kV_YEAST-9__180cm_recoat-0.raw","ResultFileName":"241007_PSP…		78.7712		AVEKGTGKSNKITITNDKGRLSKEDIEKMVAEAEKFKEEDEKESQRIASKNQLESIAYS
High	TVKLNKETTYDEIKKVVKAA	1	2277.29	n/a	High		47.61		42.75	613.107	2277.29	94.7368	(content is truncated) {"EntryDescription":"Glyceraldehyde-3-phosphate dehydrogenase 2","HitHash":{"$type":"Proteinaceous.Thermo.Discoverer.TDL.DiscovererHitHash, Proteinaceous.Thermo.Discoverer","ScoreForDecoy":47.61189702521618,"ChemicalProteoformId":9046,"BiologicalProteoformId":9046,"IsoformId":9046,"EntryId":9046,"IsCharacterized":true,"DataFileName":"241007_PSPSP_5%_01_30kV_YEAST-9__180cm_r…		79.1998		TVKLNKETTYDEIKKVVKAA
High	PKLVLVRHGQSEWNEKNLFTGWVDVKLSAKGQQEAARAGELLKEK	1	5086.75	n/a	High		64.45		59.59	936.899	5086.75	56.8182	(content is truncated) {"EntryDescription":"Phosphoglycerate mutase 1","HitHash":{"$type":"Proteinaceous.Thermo.Discoverer.TDL.DiscovererHitHash, Proteinaceous.Thermo.Discoverer","ScoreForDecoy":64.453525661051358,"ChemicalProteoformId":7795,"BiologicalProteoformId":7795,"IsoformId":7795,"EntryId":7795,"IsCharacterized":true,"DataFileName":"241007_PSPSP_5%_01_30kV_YEAST-9__180cm_recoat-0.raw","Re…		79.2474		PKLVLVRHGQSEWNEKNLFTGWVDVKLSAKGQQEAARAGELLKEK
High	ASAPGSVILLENLRYHIEEEGSRKVDGQKVKASKEDVQKFRHELSSL	2	5276.79	n/a	High		17.25		12.39	489.277	5276.79	21.7391	{"EntryDescription":"Phosphoglycerate kinase","HitHash":{"$type":"Proteinaceous.Thermo.Discoverer.TDL.DiscovererHitHash, Proteinaceous.Thermo.Discoverer","ScoreForDecoy":17.25167458634095,"ChemicalProteoformId":8220,"BiologicalProteoformId":8220,"IsoformId":8220,"EntryId":8220,"IsCharacterized":true,"DataFileName":"241007_PSPSP_5%_01_30kV_YEAST-9__180cm_recoat-0.raw","ResultFileName":"241007_PSPS…		79.391		ASAPGSVILLENLRYHIEEEGSRKVDGQKVKASKEDVQKFRHELSSL
High	ENLRYHIEEEGSRKVDGQKVKASKEDVQKFRHELSSLADVYIN	1	5043.58	n/a	High		29.8		24.94	535.373	5043.58	33.3333	{"EntryDescription":"Phosphoglycerate kinase","HitHash":{"$type":"Proteinaceous.Thermo.Discoverer.TDL.DiscovererHitHash, Proteinaceous.Thermo.Discoverer","ScoreForDecoy":29.801877270353124,"ChemicalProteoformId":7419,"BiologicalProteoformId":7419,"IsoformId":7419,"EntryId":7419,"IsCharacterized":true,"DataFileName":"241007_PSPSP_5%_01_30kV_YEAST-9__180cm_recoat-0.raw","ResultFileName":"241007_PSP…		79.6302		ENLRYHIEEEGSRKVDGQKVKASKEDVQKFRHELSSLADVYIN
High	GLAELAPGKPVTMRVHPKNGKPWDAVLTHTFNDEQIEWFKYGSALNKIKADEKK	3	6102.19	n/a	High		73.24		68.37	891.687	6102.19	58.4906	(content is truncated) {"EntryDescription":"Aconitate hydratase, mitochondrial","HitHash":{"$type":"Proteinaceous.Thermo.Discoverer.TDL.DiscovererHitHash, Proteinaceous.Thermo.Discoverer","ScoreForDecoy":73.238782726949012,"ChemicalProteoformId":7851,"BiologicalProteoformId":7851,"IsoformId":7851,"EntryId":7851,"IsCharacterized":true,"DataFileName":"241007_PSPSP_5%_01_30kV_YEAST-9__180cm_recoat-0…		79.7253		GLAELAPGKPVTMRVHPKNGKPWDAVLTHTFNDEQIEWFKYGSALNKIKADEKK
High	FIKFINPKINDGEIHHIPVKVYKNGLDDIPQLLDDIKHGRNSGEKLVAVLK	1	5787.2	n/a	High		37.43		32.56	785.727	5787.19	30	{"EntryDescription":"Uncharacterized protein YNL134C","HitHash":{"$type":"Proteinaceous.Thermo.Discoverer.TDL.DiscovererHitHash, Proteinaceous.Thermo.Discoverer","ScoreForDecoy":37.428069698511756,"ChemicalProteoformId":7604,"BiologicalProteoformId":7604,"IsoformId":7604,"EntryId":7604,"IsCharacterized":true,"DataFileName":"241007_PSPSP_5%_01_30kV_YEAST-9__180cm_recoat-0.raw","ResultFileName":"24…		79.7732		FIKFINPKINDGEIHHIPVKVYKNGLDDIPQLLDDIKHGRNSGEKLVAVLK
High	RTGQIKTGAPARSERLAKLNQLLRIEEELGDNAVFAGENFHHGDKL	3	5098.68	n/a	High		61.39		56.52	693.084	5098.68	46.6667	(content is truncated) {"EntryDescription":"Enolase 1","HitHash":{"$type":"Proteinaceous.Thermo.Discoverer.TDL.DiscovererHitHash, Proteinaceous.Thermo.Discoverer","ScoreForDecoy":61.387136587590838,"ChemicalProteoformId":8532,"BiologicalProteoformId":8532,"IsoformId":8532,"EntryId":8532,"IsCharacterized":true,"DataFileName":"241007_PSPSP_5%_01_30kV_YEAST-9__180cm_recoat-0.raw","ResultFileName":"2…		79.9637		RTGQIKTGAPARSERLAKLNQLLRIEEELGDNAVFAGENFHHGDKL
High	AVEKGTGKSNKITITNDKGRLSKEDIEKMVAEAEKFKEEDEKESQRIASKNQLESIAY	2	6540.37	n/a	High		34.34		29.47	626.972	6540.36	24.5614	{"EntryDescription":"Heat shock protein SSA1","HitHash":{"$type":"Proteinaceous.Thermo.Discoverer.TDL.DiscovererHitHash, Proteinaceous.Thermo.Discoverer","ScoreForDecoy":34.339277083231579,"ChemicalProteoformId":8905,"BiologicalProteoformId":8905,"IsoformId":8905,"EntryId":8905,"IsCharacterized":true,"DataFileName":"241007_PSPSP_5%_01_30kV_YEAST-9__180cm_recoat-0.raw","ResultFileName":"241007_PSP…		80.0583		AVEKGTGKSNKITITNDKGRLSKEDIEKMVAEAEKFKEEDEKESQRIASKNQLESIAY
High	SDWDTNTIIGSRARAGGSGPRANVARSQGQINAARRQGLVVSVDKKYGSTNTRGDNEGQRLTKVDRETDIVKPKKLDPNVGRAISRARTDKKMSQKDLATKINEKPTVVNDYEAARAIPNQQVLSKLERALGVKLRGNNIGSPLGAPKKK	1	16304.8	n/a	High		10.87		6	265.695	16303.8	4.69799	{"EntryDescription":"Multiprotein-bridging factor 1","HitHash":{"$type":"Proteinaceous.Thermo.Discoverer.TDL.DiscovererHitHash, Proteinaceous.Thermo.Discoverer","ScoreForDecoy":10.865779496804079,"ChemicalProteoformId":8983,"BiologicalProteoformId":8983,"IsoformId":8983,"EntryId":8983,"IsCharacterized":true,"DataFileName":"241007_PSPSP_5%_01_30kV_YEAST-9__180cm_recoat-0.raw","ResultFileName":"241…		80.106	N-Term(alpha-amino acetylated residue)	[MOD:01458]-SDWDTNTIIGSRARAGGSGPRANVARSQGQINAARRQGLVVSVDKKYGSTNTRGDNEGQRLTKVDRETDIVKPKKLDPNVGRAISRARTDKKMSQKDLATKINEKPTVVNDYEAARAIPNQQVLSKLERALGVKLRGNNIGSPLGAPKKK
High	GRVFAGTVKSGQKVRIQGPNYVPGKKDDLFIK	1	3501.96	n/a	High		33.7		28.84	533.937	3501.95	51.6129	{"EntryDescription":"Elongation factor 2","HitHash":{"$type":"Proteinaceous.Thermo.Discoverer.TDL.DiscovererHitHash, Proteinaceous.Thermo.Discoverer","ScoreForDecoy":33.70130121549861,"ChemicalProteoformId":8238,"BiologicalProteoformId":8238,"IsoformId":8238,"EntryId":8238,"IsCharacterized":true,"DataFileName":"241007_PSPSP_5%_01_30kV_YEAST-9__180cm_recoat-0.raw","ResultFileName":"241007_PSPSP_5%…		80.2483		GRVFAGTVKSGQKVRIQGPNYVPGKKDDLFIK
High	AEKLAAQRKAEAEKKEEKKDTEGDVDMD	1	3161.55	n/a	High		16.46		11.59	418.812	3161.55	44.4444	{"EntryDescription":"Heat shock protein homolog SSE1","HitHash":{"$type":"Proteinaceous.Thermo.Discoverer.TDL.DiscovererHitHash, Proteinaceous.Thermo.Discoverer","ScoreForDecoy":16.455679260675016,"ChemicalProteoformId":9309,"BiologicalProteoformId":9309,"IsoformId":9309,"EntryId":9309,"IsCharacterized":true,"DataFileName":"241007_PSPSP_5%_01_30kV_YEAST-9__180cm_recoat-0.raw","ResultFileName":"24…		80.3433		AEKLAAQRKAEAEKKEEKKDTEGDVDMD
High	SHNPIENKLHQKMLAS	1	1845.95	n/a	High		24.57		19.7	418.55	1845.95	46.6667	{"EntryDescription":"Glucose-6-phosphate isomerase","HitHash":{"$type":"Proteinaceous.Thermo.Discoverer.TDL.DiscovererHitHash, Proteinaceous.Thermo.Discoverer","ScoreForDecoy":24.57069497637173,"ChemicalProteoformId":8083,"BiologicalProteoformId":8083,"IsoformId":8083,"EntryId":8083,"IsCharacterized":true,"DataFileName":"241007_PSPSP_5%_01_30kV_YEAST-9__180cm_recoat-0.raw","ResultFileName":"24100…		80.4872		SHNPIENKLHQKMLAS
High	PIDQEKLAKLQKLSANNKVGGTRRKLNKKAGSSAGANKDDTKLQSQLAKLHAVTIDNVAEAN	1	6593.61	n/a	High		10.4		5.53	204.468	6593.61	9.83607	{"EntryDescription":"Nascent polypeptide-associated complex subunit beta-1","HitHash":{"$type":"Proteinaceous.Thermo.Discoverer.TDL.DiscovererHitHash, Proteinaceous.Thermo.Discoverer","ScoreForDecoy":10.396745393417145,"ChemicalProteoformId":8294,"BiologicalProteoformId":8294,"IsoformId":8294,"EntryId":8294,"IsCharacterized":true,"DataFileName":"241007_PSPSP_5%_01_30kV_YEAST-9__180cm_recoat-0.raw…		80.5355		PIDQEKLAKLQKLSANNKVGGTRRKLNKKAGSSAGANKDDTKLQSQLAKLHAVTIDNVAEAN
High	TIGAREAAFRNIKTIAETLAEELINAAKGSSTSYAIKKKDELERVAKSNR	3	5461.96	n/a	High		82.31		77.44	1088.9	5461.96	51.0204	(content is truncated) {"EntryDescription":"40S ribosomal protein S5","HitHash":{"$type":"Proteinaceous.Thermo.Discoverer.TDL.DiscovererHitHash, Proteinaceous.Thermo.Discoverer","ScoreForDecoy":82.308452293823322,"ChemicalProteoformId":8064,"BiologicalProteoformId":8064,"IsoformId":8064,"EntryId":8064,"IsCharacterized":true,"DataFileName":"241007_PSPSP_5%_01_30kV_YEAST-9__180cm_recoat-0.raw","Res…		80.7286		TIGAREAAFRNIKTIAETLAEELINAAKGSSTSYAIKKKDELERVAKSNR
High	SAQLEGGVHNLHSYEKRLHN	1	2288.14	n/a	High		17.08		12.21	252.28	2288.14	42.1053	{"EntryDescription":"Inosine-5'-monophosphate dehydrogenase 2","HitHash":{"$type":"Proteinaceous.Thermo.Discoverer.TDL.DiscovererHitHash, Proteinaceous.Thermo.Discoverer","ScoreForDecoy":17.079503860081925,"ChemicalProteoformId":7919,"BiologicalProteoformId":7919,"IsoformId":7919,"EntryId":7919,"IsCharacterized":true,"DataFileName":"241007_PSPSP_5%_01_30kV_YEAST-9__180cm_recoat-0.raw","ResultFile…		80.7767		SAQLEGGVHNLHSYEKRLHN
High	TGQIKTGAPARSERLAKLNQLLRIEEELGDKAVYAGENFHHGDKL	3	4972.63	n/a	High		51.97		47.11	732.185	4972.62	47.7273	(content is truncated) {"EntryDescription":"Enolase 2","HitHash":{"$type":"Proteinaceous.Thermo.Discoverer.TDL.DiscovererHitHash, Proteinaceous.Thermo.Discoverer","ScoreForDecoy":51.9717474673069,"ChemicalProteoformId":9239,"BiologicalProteoformId":9239,"IsoformId":9239,"EntryId":9239,"IsCharacterized":true,"DataFileName":"241007_PSPSP_5%_01_30kV_YEAST-9__180cm_recoat-0.raw","ResultFileName":"241…		80.9219		TGQIKTGAPARSERLAKLNQLLRIEEELGDKAVYAGENFHHGDKL
High	KTPLLKQYLSASFSLKNGDKPHLLKF	1	2972.69	n/a	High		33.09		28.22	511.867	2972.68	52	{"EntryDescription":"60S ribosomal protein L6-B","HitHash":{"$type":"Proteinaceous.Thermo.Discoverer.TDL.DiscovererHitHash, Proteinaceous.Thermo.Discoverer","ScoreForDecoy":33.088549811120274,"ChemicalProteoformId":7740,"BiologicalProteoformId":7740,"IsoformId":7740,"EntryId":7740,"IsCharacterized":true,"DataFileName":"241007_PSPSP_5%_01_30kV_YEAST-9__180cm_recoat-0.raw","ResultFileName":"241007_…		80.9706		KTPLLKQYLSASFSLKNGDKPHLLKF
High	TRKVISNPLLARKQFVVDVLHPNRANVSKDELREKLAEVYKAEKDAVSVF	3	5719.17	n/a	High		47.19		42.32	863.204	5719.16	38.7755	{"EntryDescription":"40S ribosomal protein S24-A","HitHash":{"$type":"Proteinaceous.Thermo.Discoverer.TDL.DiscovererHitHash, Proteinaceous.Thermo.Discoverer","ScoreForDecoy":47.190657326079815,"ChemicalProteoformId":7685,"BiologicalProteoformId":7685,"IsoformId":7685,"EntryId":7685,"IsCharacterized":true,"DataFileName":"241007_PSPSP_5%_01_30kV_YEAST-9__180cm_recoat-0.raw","ResultFileName":"241007…		81.2128		TRKVISNPLLARKQFVVDVLHPNRANVSKDELREKLAEVYKAEKDAVSVF
High	KTPLLKQYLSASFSLKNGDKPHMLKF	1	2990.64	n/a	High		18.97		14.1	339.598	2990.64	32	{"EntryDescription":"60S ribosomal protein L6-A","HitHash":{"$type":"Proteinaceous.Thermo.Discoverer.TDL.DiscovererHitHash, Proteinaceous.Thermo.Discoverer","ScoreForDecoy":18.967530904765137,"ChemicalProteoformId":9561,"BiologicalProteoformId":9561,"IsoformId":9561,"EntryId":9561,"IsCharacterized":true,"DataFileName":"241007_PSPSP_5%_01_30kV_YEAST-9__180cm_recoat-0.raw","ResultFileName":"241007_…		81.2611		KTPLLKQYLSASFSLKNGDKPHMLKF
High	VVGLRTGQIKTGAPARSERLAKLNQLLRIEEELGDKAVYAGENFHHGDKL	3	5496.97	n/a	High		38.33		33.47	983.573	5496.97	28.5714	{"EntryDescription":"Enolase 2","HitHash":{"$type":"Proteinaceous.Thermo.Discoverer.TDL.DiscovererHitHash, Proteinaceous.Thermo.Discoverer","ScoreForDecoy":38.3338208213749,"ChemicalProteoformId":8518,"BiologicalProteoformId":8518,"IsoformId":8518,"EntryId":8518,"IsCharacterized":true,"DataFileName":"241007_PSPSP_5%_01_30kV_YEAST-9__180cm_recoat-0.raw","ResultFileName":"241007_PSPSP_5%_01_30kV_YE…		81.6006		VVGLRTGQIKTGAPARSERLAKLNQLLRIEEELGDKAVYAGENFHHGDKL
High	SQKNGIATLLQAEKEAHEIVSKARKYRQDKLKQAKTDAAKEIDSYKIQKDKELKEFEQKNAGGVGELEKKAEAGVQGELAEIK	4	9292.97	n/a	High		26.48		21.61	819.415	9292.95	13.4146	{"EntryDescription":"V-type proton ATPase subunit G","HitHash":{"$type":"Proteinaceous.Thermo.Discoverer.TDL.DiscovererHitHash, Proteinaceous.Thermo.Discoverer","ScoreForDecoy":26.478068363415929,"ChemicalProteoformId":7931,"BiologicalProteoformId":7931,"IsoformId":7931,"EntryId":7931,"IsCharacterized":true,"DataFileName":"241007_PSPSP_5%_01_30kV_YEAST-9__180cm_recoat-0.raw","ResultFileName":"241…		81.7959	N-Term(alpha-amino acetylated residue)	[MOD:01458]-SQKNGIATLLQAEKEAHEIVSKARKYRQDKLKQAKTDAAKEIDSYKIQKDKELKEFEQKNAGGVGELEKKAEAGVQGELAEIK
High	FANYPVKMEIFKDKVWEYYRSKKVIVNYKILVSLTVN	1	4524.46	n/a	High		9.93		5.06	97.3349	4525.44	16.6667	{"EntryDescription":"Protein SBE2","HitHash":{"$type":"Proteinaceous.Thermo.Discoverer.TDL.DiscovererHitHash, Proteinaceous.Thermo.Discoverer","ScoreForDecoy":9.93069982745728,"ChemicalProteoformId":8799,"BiologicalProteoformId":8799,"IsoformId":8799,"EntryId":8799,"IsCharacterized":true,"DataFileName":"241007_PSPSP_5%_01_30kV_YEAST-9__180cm_recoat-0.raw","ResultFileName":"241007_PSPSP_5%_01_30kV…		82.2821		FANYPVKMEIFKDKVWEYYRSKKVIVNYKILVSLTVN
High	KVKLLKQPKFDVGALMALHGEGSGEEKGKKVTGFKDEVLETV	1	4539.48	n/a	High		29.66		24.79	655.963	4539.47	29.2683	{"EntryDescription":"40S ribosomal protein S1-A","HitHash":{"$type":"Proteinaceous.Thermo.Discoverer.TDL.DiscovererHitHash, Proteinaceous.Thermo.Discoverer","ScoreForDecoy":29.657528551708147,"ChemicalProteoformId":7617,"BiologicalProteoformId":7617,"IsoformId":7617,"EntryId":7617,"IsCharacterized":true,"DataFileName":"241007_PSPSP_5%_01_30kV_YEAST-9__180cm_recoat-0.raw","ResultFileName":"241007_…		82.5251		KVKLLKQPKFDVGALMALHGEGSGEEKGKKVTGFKDEVLETV
High	SAGIMDHEEARRKHVSGKILGFVY	1	2699.4	n/a	High		19.01		14.14	523.27	2699.39	39.1304	{"EntryDescription":"40S ribosomal protein S22-A","HitHash":{"$type":"Proteinaceous.Thermo.Discoverer.TDL.DiscovererHitHash, Proteinaceous.Thermo.Discoverer","ScoreForDecoy":19.007143531806264,"ChemicalProteoformId":7947,"BiologicalProteoformId":7947,"IsoformId":7947,"EntryId":7947,"IsCharacterized":true,"DataFileName":"241007_PSPSP_5%_01_30kV_YEAST-9__180cm_recoat-0.raw","ResultFileName":"241007…		82.7676		SAGIMDHEEARRKHVSGKILGFVY
High	KVKLLKQPKFDVGALMALHGEGSGEEKGKKVSGFKDEVLETV	4	4525.46	n/a	High		24.87		20	869.347	4525.46	26.8293	{"EntryDescription":"40S ribosomal protein S1-B","HitHash":{"$type":"Proteinaceous.Thermo.Discoverer.TDL.DiscovererHitHash, Proteinaceous.Thermo.Discoverer","ScoreForDecoy":24.870097595133061,"ChemicalProteoformId":8400,"BiologicalProteoformId":8400,"IsoformId":8400,"EntryId":8400,"IsCharacterized":true,"DataFileName":"241007_PSPSP_5%_01_30kV_YEAST-9__180cm_recoat-0.raw","ResultFileName":"241007_…		82.9121		KVKLLKQPKFDVGALMALHGEGSGEEKGKKVSGFKDEVLETV
High	DLKFPLPHRVQKSTKTFSYKRPSTFY	1	3170.7	n/a	High		12.45		7.58	251.825	3170.7	24	{"EntryDescription":"60S ribosomal protein L20-A","HitHash":{"$type":"Proteinaceous.Thermo.Discoverer.TDL.DiscovererHitHash, Proteinaceous.Thermo.Discoverer","ScoreForDecoy":12.44766552954953,"ChemicalProteoformId":8958,"BiologicalProteoformId":8958,"IsoformId":8958,"EntryId":8958,"IsCharacterized":true,"DataFileName":"241007_PSPSP_5%_01_30kV_YEAST-9__180cm_recoat-0.raw","ResultFileName":"241007_…		83.1052		DLKFPLPHRVQKSTKTFSYKRPSTFY
High	YDSTHGRYKGTVSHDDKHIIIDGVKIA	2	3024.54	n/a	High		33.89		29.03	620.996	3024.54	65.3846	{"EntryDescription":"Glyceraldehyde-3-phosphate dehydrogenase 1","HitHash":{"$type":"Proteinaceous.Thermo.Discoverer.TDL.DiscovererHitHash, Proteinaceous.Thermo.Discoverer","ScoreForDecoy":33.891298839397287,"ChemicalProteoformId":8768,"BiologicalProteoformId":8768,"IsoformId":8768,"EntryId":8768,"IsCharacterized":true,"DataFileName":"241007_PSPSP_5%_01_30kV_YEAST-9__180cm_recoat-0.raw","ResultFi…		83.2018		YDSTHGRYKGTVSHDDKHIIIDGVKIA
High	NVKGPVRENDILVLMESEREARRLR	1	2978.62	n/a	High		11.54		6.67	202.634	2978.62	25	{"EntryDescription":"40S ribosomal protein S28-B","HitHash":{"$type":"Proteinaceous.Thermo.Discoverer.TDL.DiscovererHitHash, Proteinaceous.Thermo.Discoverer","ScoreForDecoy":11.536806390029668,"ChemicalProteoformId":9530,"BiologicalProteoformId":9530,"IsoformId":9530,"EntryId":9530,"IsCharacterized":true,"DataFileName":"241007_PSPSP_5%_01_30kV_YEAST-9__180cm_recoat-0.raw","ResultFileName":"241007…		83.2999		NVKGPVRENDILVLMESEREARRLR
High	TVPKLKPQKDGKNHVKKIEVSSQESWGN	6	3160.7	n/a	High		20.81		15.95	311.109	3160.7	25.9259	{"EntryDescription":"Heat shock protein 26","HitHash":{"$type":"Proteinaceous.Thermo.Discoverer.TDL.DiscovererHitHash, Proteinaceous.Thermo.Discoverer","ScoreForDecoy":20.813113670205375,"ChemicalProteoformId":9566,"BiologicalProteoformId":9566,"IsoformId":9566,"EntryId":9566,"IsCharacterized":true,"DataFileName":"241007_PSPSP_5%_01_30kV_YEAST-9__180cm_recoat-0.raw","ResultFileName":"241007_PSPSP…		83.4448		TVPKLKPQKDGKNHVKKIEVSSQESWGN
High	TRKVISNPLLARKQFVVDVLHPNRANVSKDELREKLAEVYKAEKDAVSV	3	5572.1	n/a	High		40.35		35.49	1165.7	5572.1	33.3333	{"EntryDescription":"40S ribosomal protein S24-A","HitHash":{"$type":"Proteinaceous.Thermo.Discoverer.TDL.DiscovererHitHash, Proteinaceous.Thermo.Discoverer","ScoreForDecoy":40.35388571792393,"ChemicalProteoformId":8662,"BiologicalProteoformId":8662,"IsoformId":8662,"EntryId":8662,"IsCharacterized":true,"DataFileName":"241007_PSPSP_5%_01_30kV_YEAST-9__180cm_recoat-0.raw","ResultFileName":"241007_…		83.6871		TRKVISNPLLARKQFVVDVLHPNRANVSKDELREKLAEVYKAEKDAVSV
High	SRIVKVVGPRGTLTKNLKHIDVTFTKVNNQLIKVA	1	3886.3	n/a	High		21.82		16.95	524.575	3886.3	26.4706	{"EntryDescription":"60S ribosomal protein L9-A","HitHash":{"$type":"Proteinaceous.Thermo.Discoverer.TDL.DiscovererHitHash, Proteinaceous.Thermo.Discoverer","ScoreForDecoy":21.820673453993223,"ChemicalProteoformId":8422,"BiologicalProteoformId":8422,"IsoformId":8422,"EntryId":8422,"IsCharacterized":true,"DataFileName":"241007_PSPSP_5%_01_30kV_YEAST-9__180cm_recoat-0.raw","ResultFileName":"241007_…		83.9293		SRIVKVVGPRGTLTKNLKHIDVTFTKVNNQLIKVA
High	AVEKGTGKSNKITITNDKGRLSKEDIEKMVAEAEKFKEEDEKESQRIASKNQLESIAYSLK	3	6868.58	n/a	High		31.52		26.66	982.357	6868.57	18.3333	{"EntryDescription":"Heat shock protein SSA1","HitHash":{"$type":"Proteinaceous.Thermo.Discoverer.TDL.DiscovererHitHash, Proteinaceous.Thermo.Discoverer","ScoreForDecoy":31.521117722904446,"ChemicalProteoformId":8978,"BiologicalProteoformId":8978,"IsoformId":8978,"EntryId":8978,"IsCharacterized":true,"DataFileName":"241007_PSPSP_5%_01_30kV_YEAST-9__180cm_recoat-0.raw","ResultFileName":"241007_PSP…		83.9775		AVEKGTGKSNKITITNDKGRLSKEDIEKMVAEAEKFKEEDEKESQRIASKNQLESIAYSLK
High	TTSAGIMDHEEARRKHVSGKILGF	1	2639.36	n/a	High		16.95		12.08	492.992	2639.36	34.7826	{"EntryDescription":"40S ribosomal protein S22-A","HitHash":{"$type":"Proteinaceous.Thermo.Discoverer.TDL.DiscovererHitHash, Proteinaceous.Thermo.Discoverer","ScoreForDecoy":16.947217822100107,"ChemicalProteoformId":7681,"BiologicalProteoformId":7681,"IsoformId":7681,"EntryId":7681,"IsCharacterized":true,"DataFileName":"241007_PSPSP_5%_01_30kV_YEAST-9__180cm_recoat-0.raw","ResultFileName":"241007…		84.4146		TTSAGIMDHEEARRKHVSGKILGF
High	MFKYDSTHGRYAGEVSHDDKHIIVDGKKIATY	1	3680.8	n/a	High		31.75		26.88	687.094	3680.8	38.7097	{"EntryDescription":"Glyceraldehyde-3-phosphate dehydrogenase 3","HitHash":{"$type":"Proteinaceous.Thermo.Discoverer.TDL.DiscovererHitHash, Proteinaceous.Thermo.Discoverer","ScoreForDecoy":31.745349424588795,"ChemicalProteoformId":8076,"BiologicalProteoformId":8076,"IsoformId":8076,"EntryId":8076,"IsCharacterized":true,"DataFileName":"241007_PSPSP_5%_01_30kV_YEAST-9__180cm_recoat-0.raw","ResultFi…		84.4639		MFKYDSTHGRYAGEVSHDDKHIIVDGKKIATY
High	RTGQIKTGAPARSERLAKLN	1	2166.23	n/a	High		12.88		8.01	265.051	2166.23	21.0526	{"EntryDescription":"Enolase 1","HitHash":{"$type":"Proteinaceous.Thermo.Discoverer.TDL.DiscovererHitHash, Proteinaceous.Thermo.Discoverer","ScoreForDecoy":12.880852574976787,"ChemicalProteoformId":9322,"BiologicalProteoformId":9322,"IsoformId":9322,"EntryId":9322,"IsCharacterized":true,"DataFileName":"241007_PSPSP_5%_01_30kV_YEAST-9__180cm_recoat-0.raw","ResultFileName":"241007_PSPSP_5%_01_30kV_…		85.2942		RTGQIKTGAPARSERLAKLN
High	MFKYDSTHGRYAGEVSHDDKHIIVDGK	2	3104.48	n/a	High		34.02		29.16	1066.4	3104.47	42.3077	{"EntryDescription":"Glyceraldehyde-3-phosphate dehydrogenase 3","HitHash":{"$type":"Proteinaceous.Thermo.Discoverer.TDL.DiscovererHitHash, Proteinaceous.Thermo.Discoverer","ScoreForDecoy":34.023994621315843,"ChemicalProteoformId":9037,"BiologicalProteoformId":9037,"IsoformId":9037,"EntryId":9037,"IsCharacterized":true,"DataFileName":"241007_PSPSP_5%_01_30kV_YEAST-9__180cm_recoat-0.raw","ResultFi…		85.4409		MFKYDSTHGRYAGEVSHDDKHIIVDGK
High	WIDTASKFGKGRFQTPAEKHAFMGTLKKDL	8	3407.78	n/a	High		22.47		17.6	454.169	3407.78	27.5862	{"EntryDescription":"60S ribosomal protein L3","HitHash":{"$type":"Proteinaceous.Thermo.Discoverer.TDL.DiscovererHitHash, Proteinaceous.Thermo.Discoverer","ScoreForDecoy":22.465272978161416,"ChemicalProteoformId":9078,"BiologicalProteoformId":9078,"IsoformId":9078,"EntryId":9078,"IsCharacterized":true,"DataFileName":"241007_PSPSP_5%_01_30kV_YEAST-9__180cm_recoat-0.raw","ResultFileName":"241007_PS…		85.5878		WIDTASKFGKGRFQTPAEKHAFMGTLKKDL
High	YTPVRHGRAGATTSRFIPLK	2	2227.23	n/a	High		11.25		6.38	158.386	2227.23	31.5789	{"EntryDescription":"40S ribosomal protein S15","HitHash":{"$type":"Proteinaceous.Thermo.Discoverer.TDL.DiscovererHitHash, Proteinaceous.Thermo.Discoverer","ScoreForDecoy":11.247523291953733,"ChemicalProteoformId":8111,"BiologicalProteoformId":8111,"IsoformId":8111,"EntryId":8111,"IsCharacterized":true,"DataFileName":"241007_PSPSP_5%_01_30kV_YEAST-9__180cm_recoat-0.raw","ResultFileName":"241007_P…		86.9141		YTPVRHGRAGATTSRFIPLK
High	YIAKYEELASLGNIIRGRYLAKEEEKKQAIRSKQEASQMAAMAEKLAAQRKAEAEKKEEKKDTEGDVDMD	2	7958.06	n/a	High		44.72		39.86	659.459	7958.05	30.4348	(content is truncated) {"EntryDescription":"Heat shock protein homolog SSE1","HitHash":{"$type":"Proteinaceous.Thermo.Discoverer.TDL.DiscovererHitHash, Proteinaceous.Thermo.Discoverer","ScoreForDecoy":44.723861546720237,"ChemicalProteoformId":7383,"BiologicalProteoformId":7383,"IsoformId":7383,"EntryId":7383,"IsCharacterized":true,"DataFileName":"241007_PSPSP_5%_01_30kV_YEAST-9__180cm_recoat-0.ra…		87.9426		YIAKYEELASLGNIIRGRYLAKEEEKKQAIRSKQEASQMAAMAEKLAAQRKAEAEKKEEKKDTEGDVDMD
High	KVKLLKQPKFDVGAL	1	1683.04	n/a	High		13.9		9.03	363.837	1683.04	42.8571	{"EntryDescription":"40S ribosomal protein S1-B","HitHash":{"$type":"Proteinaceous.Thermo.Discoverer.TDL.DiscovererHitHash, Proteinaceous.Thermo.Discoverer","ScoreForDecoy":13.896665093405995,"ChemicalProteoformId":8256,"BiologicalProteoformId":8256,"IsoformId":8256,"EntryId":8256,"IsCharacterized":true,"DataFileName":"241007_PSPSP_5%_01_30kV_YEAST-9__180cm_recoat-0.raw","ResultFileName":"241007_…		87.99		KVKLLKQPKFDVGAL
High	NIVEFHSDHMKIR	2	1624.81	n/a	High		32.16		27.29	274.91	1624.81	75	{"EntryDescription":"Pyruvate decarboxylase isozyme 1","HitHash":{"$type":"Proteinaceous.Thermo.Discoverer.TDL.DiscovererHitHash, Proteinaceous.Thermo.Discoverer","ScoreForDecoy":32.160943744443877,"ChemicalProteoformId":7770,"BiologicalProteoformId":7770,"IsoformId":7770,"EntryId":7770,"IsCharacterized":true,"DataFileName":"241007_PSPSP_5%_01_30kV_YEAST-9__180cm_recoat-0.raw","ResultFileName":"2…		88.3228		NIVEFHSDHMKIR
High	EIWKVGKEVRKLRPENQ	1	2108.19	n/a	High		13.6		8.73	137.647	2108.18	43.75	{"EntryDescription":"Ketol-acid reductoisomerase, mitochondrial","HitHash":{"$type":"Proteinaceous.Thermo.Discoverer.TDL.DiscovererHitHash, Proteinaceous.Thermo.Discoverer","ScoreForDecoy":13.59745511398345,"ChemicalProteoformId":9507,"BiologicalProteoformId":9507,"IsoformId":9507,"EntryId":9507,"IsCharacterized":true,"DataFileName":"241007_PSPSP_5%_01_30kV_YEAST-9__180cm_recoat-0.raw","ResultFil…		88.5984		EIWKVGKEVRKLRPENQ
High	AHFKEYQVIGRRLPTESVPEPKLFRMR	1	3283.78	n/a	High		15.05		10.19	161.057	3283.77	38.4615	{"EntryDescription":"60S ribosomal protein L20-A","HitHash":{"$type":"Proteinaceous.Thermo.Discoverer.TDL.DiscovererHitHash, Proteinaceous.Thermo.Discoverer","ScoreForDecoy":15.052037618762546,"ChemicalProteoformId":9190,"BiologicalProteoformId":9190,"IsoformId":9190,"EntryId":9190,"IsCharacterized":true,"DataFileName":"241007_PSPSP_5%_01_30kV_YEAST-9__180cm_recoat-0.raw","ResultFileName":"241007…		88.6452		AHFKEYQVIGRRLPTESVPEPKLFRMR
High	QTDHKEGVYEAVESLKRNKIGLK	1	2641.42	n/a	High		14.71		9.85	323.275	2641.42	45.4545	{"EntryDescription":"Isocitrate dehydrogenase [NAD] subunit 1, mitochondrial","HitHash":{"$type":"Proteinaceous.Thermo.Discoverer.TDL.DiscovererHitHash, Proteinaceous.Thermo.Discoverer","ScoreForDecoy":14.714259947195222,"ChemicalProteoformId":8415,"BiologicalProteoformId":8415,"IsoformId":8415,"EntryId":8415,"IsCharacterized":true,"DataFileName":"241007_PSPSP_5%_01_30kV_YEAST-9__180cm_recoat-0.r…		88.6916		QTDHKEGVYEAVESLKRNKIGLK
High	AFSEYPPLGRFAVRDMRQTVAVGVIKSVDKTEKAAKVTKAAQKAAKK	1	5088.84	n/a	High		30.59		25.72	412.747	5088.84	34.7826	{"EntryDescription":"Elongation factor 1-alpha","HitHash":{"$type":"Proteinaceous.Thermo.Discoverer.TDL.DiscovererHitHash, Proteinaceous.Thermo.Discoverer","ScoreForDecoy":30.589811984294727,"ChemicalProteoformId":7310,"BiologicalProteoformId":7310,"IsoformId":7310,"EntryId":7310,"IsCharacterized":true,"DataFileName":"241007_PSPSP_5%_01_30kV_YEAST-9__180cm_recoat-0.raw","ResultFileName":"241007_P…		88.7387		AFSEYPPLGRFAVRDMRQTVAVGVIKSVDKTEKAAKVTKAAQKAAKK
High	APVKSQESINQKLALVIKSGKYTLGYKSTVKSLRQGKSKLII	2	4601.7	n/a	High		75.06		70.19	754.801	4601.7	68.2927	(content is truncated) {"EntryDescription":"60S ribosomal protein L30","HitHash":{"$type":"Proteinaceous.Thermo.Discoverer.TDL.DiscovererHitHash, Proteinaceous.Thermo.Discoverer","ScoreForDecoy":75.056066503249681,"ChemicalProteoformId":9138,"BiologicalProteoformId":9138,"IsoformId":9138,"EntryId":9138,"IsCharacterized":true,"DataFileName":"241007_PSPSP_5%_01_30kV_YEAST-9__180cm_recoat-0.raw","Re…		88.7856		APVKSQESINQKLALVIKSGKYTLGYKSTVKSLRQGKSKLII
High	QLGLQKKNIKIHGF	1	1622.96	n/a	High		15.71		10.85	250.332	1622.96	53.8462	{"EntryDescription":"Eukaryotic translation initiation factor eIF-1","HitHash":{"$type":"Proteinaceous.Thermo.Discoverer.TDL.DiscovererHitHash, Proteinaceous.Thermo.Discoverer","ScoreForDecoy":15.713581250848993,"ChemicalProteoformId":9151,"BiologicalProteoformId":9151,"IsoformId":9151,"EntryId":9151,"IsCharacterized":true,"DataFileName":"241007_PSPSP_5%_01_30kV_YEAST-9__180cm_recoat-0.raw","Resu…		88.8321		QLGLQKKNIKIHGF
High	VLVQDLLHPTAASEARKHKLKTL	2	2567.49	n/a	High		23.25		18.38	367.2	2567.49	45.4545	{"EntryDescription":"40S ribosomal protein S27-A","HitHash":{"$type":"Proteinaceous.Thermo.Discoverer.TDL.DiscovererHitHash, Proteinaceous.Thermo.Discoverer","ScoreForDecoy":23.246011555431064,"ChemicalProteoformId":7464,"BiologicalProteoformId":7464,"IsoformId":7464,"EntryId":7464,"IsCharacterized":true,"DataFileName":"241007_PSPSP_5%_01_30kV_YEAST-9__180cm_recoat-0.raw","ResultFileName":"241007…		88.9257		VLVQDLLHPTAASEARKHKLKTL
High	HFKEYQVIGRRLPTESVPEPKLFRMR	1	3212.74	n/a	High		11.66		6.79	180.761	3212.74	28	{"EntryDescription":"60S ribosomal protein L20-A","HitHash":{"$type":"Proteinaceous.Thermo.Discoverer.TDL.DiscovererHitHash, Proteinaceous.Thermo.Discoverer","ScoreForDecoy":11.657850371523837,"ChemicalProteoformId":7865,"BiologicalProteoformId":7865,"IsoformId":7865,"EntryId":7865,"IsCharacterized":true,"DataFileName":"241007_PSPSP_5%_01_30kV_YEAST-9__180cm_recoat-0.raw","ResultFileName":"241007…		88.9257		HFKEYQVIGRRLPTESVPEPKLFRMR
High	AVHVKIRATGGTRTKTPGPGGQAALR	1	2599.48	n/a	High		32.62		27.75	371.531	2599.48	36	{"EntryDescription":"40S ribosomal protein S14-A","HitHash":{"$type":"Proteinaceous.Thermo.Discoverer.TDL.DiscovererHitHash, Proteinaceous.Thermo.Discoverer","ScoreForDecoy":32.615887033358035,"ChemicalProteoformId":9120,"BiologicalProteoformId":9120,"IsoformId":9120,"EntryId":9120,"IsCharacterized":true,"DataFileName":"241007_PSPSP_5%_01_30kV_YEAST-9__180cm_recoat-0.raw","ResultFileName":"241007…		88.9732		AVHVKIRATGGTRTKTPGPGGQAALR
High	KAGEARFTDTRKDEQERGITIK	1	2548.34	n/a	High		33.69		28.83	293.213	2548.33	57.1429	{"EntryDescription":"Elongation factor 2","HitHash":{"$type":"Proteinaceous.Thermo.Discoverer.TDL.DiscovererHitHash, Proteinaceous.Thermo.Discoverer","ScoreForDecoy":33.693270403010764,"ChemicalProteoformId":9102,"BiologicalProteoformId":9102,"IsoformId":9102,"EntryId":9102,"IsCharacterized":true,"DataFileName":"241007_PSPSP_5%_01_30kV_YEAST-9__180cm_recoat-0.raw","ResultFileName":"241007_PSPSP_5…		89.0676		KAGEARFTDTRKDEQERGITIK
High	FSEYPPLGRFAVRDMRQTVAVGVIKSVDKTEKAAKVTKAAQKAAKK	2	5017.8	n/a	High		41.62		36.75	634.365	5017.8	40	(content is truncated) {"EntryDescription":"Elongation factor 1-alpha","HitHash":{"$type":"Proteinaceous.Thermo.Discoverer.TDL.DiscovererHitHash, Proteinaceous.Thermo.Discoverer","ScoreForDecoy":41.615131938124811,"ChemicalProteoformId":9367,"BiologicalProteoformId":9367,"IsoformId":9367,"EntryId":9367,"IsCharacterized":true,"DataFileName":"241007_PSPSP_5%_01_30kV_YEAST-9__180cm_recoat-0.raw","Re…		89.1617		FSEYPPLGRFAVRDMRQTVAVGVIKSVDKTEKAAKVTKAAQKAAKK
High	SLKQYPKAKDALTKYKVL	1	2093.22	n/a	High		38.6		33.73	469.862	2093.22	82.3529	{"EntryDescription":"Plasma membrane ATPase 1","HitHash":{"$type":"Proteinaceous.Thermo.Discoverer.TDL.DiscovererHitHash, Proteinaceous.Thermo.Discoverer","ScoreForDecoy":38.596791202793767,"ChemicalProteoformId":8186,"BiologicalProteoformId":8186,"IsoformId":8186,"EntryId":8186,"IsCharacterized":true,"DataFileName":"241007_PSPSP_5%_01_30kV_YEAST-9__180cm_recoat-0.raw","ResultFileName":"241007_PS…		89.2093		SLKQYPKAKDALTKYKVL
High	EKLGSKKAEKTGTKPAAVFTETLKHD	1	2813.53	n/a	High		10.89		6.02	194.27	2813.53	24	{"EntryDescription":"60S ribosomal protein L4-A","HitHash":{"$type":"Proteinaceous.Thermo.Discoverer.TDL.DiscovererHitHash, Proteinaceous.Thermo.Discoverer","ScoreForDecoy":10.890925699194321,"ChemicalProteoformId":8119,"BiologicalProteoformId":8119,"IsoformId":8119,"EntryId":8119,"IsCharacterized":true,"DataFileName":"241007_PSPSP_5%_01_30kV_YEAST-9__180cm_recoat-0.raw","ResultFileName":"241007_…		89.2568		EKLGSKKAEKTGTKPAAVFTETLKHD
High	AVEKGTGKSNKITITNDKGRLSKEDIEKMVAEAEKFKEEDEKESQRIA	2	5406.79	n/a	High		97.5		92.64	985.676	5406.79	68.0851	(content is truncated) {"EntryDescription":"Heat shock protein SSA1","HitHash":{"$type":"Proteinaceous.Thermo.Discoverer.TDL.DiscovererHitHash, Proteinaceous.Thermo.Discoverer","ScoreForDecoy":97.501118024697689,"ChemicalProteoformId":8032,"BiologicalProteoformId":8032,"IsoformId":8032,"EntryId":8032,"IsCharacterized":true,"DataFileName":"241007_PSPSP_5%_01_30kV_YEAST-9__180cm_recoat-0.raw","Resu…		89.4481		AVEKGTGKSNKITITNDKGRLSKEDIEKMVAEAEKFKEEDEKESQRIA
High	MVKYDSTHGRYKGTVSHDDKHIIIDGVKIA	3	3382.75	n/a	High		63.57		58.7	482.432	3382.75	79.3103	(content is truncated) {"EntryDescription":"Glyceraldehyde-3-phosphate dehydrogenase 1","HitHash":{"$type":"Proteinaceous.Thermo.Discoverer.TDL.DiscovererHitHash, Proteinaceous.Thermo.Discoverer","ScoreForDecoy":63.570106397678792,"ChemicalProteoformId":8074,"BiologicalProteoformId":8074,"IsoformId":8074,"EntryId":8074,"IsCharacterized":true,"DataFileName":"241007_PSPSP_5%_01_30kV_YEAST-9__180cm_…		89.4956		MVKYDSTHGRYKGTVSHDDKHIIIDGVKIA
High	SAGIMDHEEARRKHVSGKILGF	1	2437.26	n/a	High		23.92		19.05	352.596	2437.26	52.381	{"EntryDescription":"40S ribosomal protein S22-A","HitHash":{"$type":"Proteinaceous.Thermo.Discoverer.TDL.DiscovererHitHash, Proteinaceous.Thermo.Discoverer","ScoreForDecoy":23.916844025718138,"ChemicalProteoformId":7467,"BiologicalProteoformId":7467,"IsoformId":7467,"EntryId":7467,"IsCharacterized":true,"DataFileName":"241007_PSPSP_5%_01_30kV_YEAST-9__180cm_recoat-0.raw","ResultFileName":"241007…		89.6802		SAGIMDHEEARRKHVSGKILGF
High	RTGQIKTGAPARSERLAKLNQLLRIEEELGDKAVYAGENFHHGDKL	3	5128.73	n/a	High		93.46		88.59	515.358	5128.73	75.5556	(content is truncated) {"EntryDescription":"Enolase 2","HitHash":{"$type":"Proteinaceous.Thermo.Discoverer.TDL.DiscovererHitHash, Proteinaceous.Thermo.Discoverer","ScoreForDecoy":93.460298390223329,"ChemicalProteoformId":9559,"BiologicalProteoformId":9559,"IsoformId":9559,"EntryId":9559,"IsCharacterized":true,"DataFileName":"241007_PSPSP_5%_01_30kV_YEAST-9__180cm_recoat-0.raw","ResultFileName":"2…		89.7719		RTGQIKTGAPARSERLAKLNQLLRIEEELGDKAVYAGENFHHGDKL
High	AKQSLDVSSDRRKARKAYFTAPSSERRVLLSAPLSKELRAQYGIK	2	5076.81	n/a	High		41.7		36.83	285.428	5076.81	47.7273	(content is truncated) {"EntryDescription":"60S ribosomal protein L26-B","HitHash":{"$type":"Proteinaceous.Thermo.Discoverer.TDL.DiscovererHitHash, Proteinaceous.Thermo.Discoverer","ScoreForDecoy":41.700979736367543,"ChemicalProteoformId":7643,"BiologicalProteoformId":7643,"IsoformId":7643,"EntryId":7643,"IsCharacterized":true,"DataFileName":"241007_PSPSP_5%_01_30kV_YEAST-9__180cm_recoat-0.raw","…		89.8602		AKQSLDVSSDRRKARKAYFTAPSSERRVLLSAPLSKELRAQYGIK
High	SEYPPLGRFAVRDMRQTVAVGVIKSVDKTEKAAKVTKAAQKAAKK	4	4870.73	n/a	High		82.2		77.33	882.715	4870.73	70.4545	(content is truncated) {"EntryDescription":"Elongation factor 1-alpha","HitHash":{"$type":"Proteinaceous.Thermo.Discoverer.TDL.DiscovererHitHash, Proteinaceous.Thermo.Discoverer","ScoreForDecoy":82.200144209944028,"ChemicalProteoformId":9584,"BiologicalProteoformId":9584,"IsoformId":9584,"EntryId":9584,"IsCharacterized":true,"DataFileName":"241007_PSPSP_5%_01_30kV_YEAST-9__180cm_recoat-0.raw","Re…		89.9988		SEYPPLGRFAVRDMRQTVAVGVIKSVDKTEKAAKVTKAAQKAAKK
High	MFKYDSTHGRYAGEVSHDDKHIIVDGHKIA	1	3425.66	n/a	High		46.53		41.66	520.733	3425.65	65.5172	(content is truncated) {"EntryDescription":"Glyceraldehyde-3-phosphate dehydrogenase 2","HitHash":{"$type":"Proteinaceous.Thermo.Discoverer.TDL.DiscovererHitHash, Proteinaceous.Thermo.Discoverer","ScoreForDecoy":46.525130389377949,"ChemicalProteoformId":9509,"BiologicalProteoformId":9509,"IsoformId":9509,"EntryId":9509,"IsCharacterized":true,"DataFileName":"241007_PSPSP_5%_01_30kV_YEAST-9__180cm_…		90.1361		MFKYDSTHGRYAGEVSHDDKHIIVDGHKIA
Medium	HNGQPSALANTNTNTTSLYGSGVVDGSKRDASVLDKRPTDRIRPSIRKQDYIEYDF	1	6223.11	n/a	High		10.16		5.3	30.6197	6223.15	9.09091	{"EntryDescription":"DNA repair protein RAD14","HitHash":{"$type":"Proteinaceous.Thermo.Discoverer.TDL.DiscovererHitHash, Proteinaceous.Thermo.Discoverer","ScoreForDecoy":10.164762937768776,"ChemicalProteoformId":9403,"BiologicalProteoformId":9403,"IsoformId":9403,"EntryId":9403,"IsCharacterized":true,"DataFileName":"241007_PSPSP_5%_01_30kV_YEAST-9__180cm_recoat-0.raw","ResultFileName":"241007_PS…		90.2299		HNGQPSALANTNTNTTSLYGSGVVDGSKRDASVLDKRPTDRIRPSIRKQDYIEYDF
High	MVKYDSTHGRYKGTVSHDDKHIIIDGVKI	1	3311.71	n/a	High		50.75		45.89	644.529	3311.71	53.5714	{"EntryDescription":"Glyceraldehyde-3-phosphate dehydrogenase 1","HitHash":{"$type":"Proteinaceous.Thermo.Discoverer.TDL.DiscovererHitHash, Proteinaceous.Thermo.Discoverer","ScoreForDecoy":50.7527380749383,"ChemicalProteoformId":8649,"BiologicalProteoformId":8649,"IsoformId":8649,"EntryId":8649,"IsCharacterized":true,"DataFileName":"241007_PSPSP_5%_01_30kV_YEAST-9__180cm_recoat-0.raw","ResultFile…		90.4661		MVKYDSTHGRYKGTVSHDDKHIIIDGVKI
High	SSQQHKFKRPDVSVRDKKLDTLNVQLKKIDTEIGLIRKQIDQHQVNDTTQQERKKLQDKNKEIIKIQ	1	8030.43	n/a	High		11.91		7.05	383.094	8030.44	9.09091	{"EntryDescription":"Nuclear segregation protein BFR1","HitHash":{"$type":"Proteinaceous.Thermo.Discoverer.TDL.DiscovererHitHash, Proteinaceous.Thermo.Discoverer","ScoreForDecoy":11.914184675193267,"ChemicalProteoformId":7763,"BiologicalProteoformId":7763,"IsoformId":7763,"EntryId":7763,"IsCharacterized":true,"DataFileName":"241007_PSPSP_5%_01_30kV_YEAST-9__180cm_recoat-0.raw","ResultFileName":"2…		90.7074	N-Term(alpha-amino acetylated residue)	[MOD:01458]-SSQQHKFKRPDVSVRDKKLDTLNVQLKKIDTEIGLIRKQIDQHQVNDTTQQERKKLQDKNKEIIKIQ
High	NKDIRKFLDGIYVSHK	1	1932.06	n/a	High		31.29		26.42	554.766	1932.06	60	{"EntryDescription":"60S ribosomal protein L9-A","HitHash":{"$type":"Proteinaceous.Thermo.Discoverer.TDL.DiscovererHitHash, Proteinaceous.Thermo.Discoverer","ScoreForDecoy":31.285550813191957,"ChemicalProteoformId":9603,"BiologicalProteoformId":9603,"IsoformId":9603,"EntryId":9603,"IsCharacterized":true,"DataFileName":"241007_PSPSP_5%_01_30kV_YEAST-9__180cm_recoat-0.raw","ResultFileName":"241007_…		90.8525		NKDIRKFLDGIYVSHK
High	QAEKEAHEIVSKARKYRQDKLKQAKTDAAKEIDSYKIQKDKELKEFEQKNAGGVGELEKKAEAGVQGELAEIK	1	8225.37	n/a	High		42.41		37.55	593.885	8225.36	25	(content is truncated) {"EntryDescription":"V-type proton ATPase subunit G","HitHash":{"$type":"Proteinaceous.Thermo.Discoverer.TDL.DiscovererHitHash, Proteinaceous.Thermo.Discoverer","ScoreForDecoy":42.41156352187204,"ChemicalProteoformId":8034,"BiologicalProteoformId":8034,"IsoformId":8034,"EntryId":8034,"IsCharacterized":true,"DataFileName":"241007_PSPSP_5%_01_30kV_YEAST-9__180cm_recoat-0.raw"…		90.9005		QAEKEAHEIVSKARKYRQDKLKQAKTDAAKEIDSYKIQKDKELKEFEQKNAGGVGELEKKAEAGVQGELAEIK
High	VKYDSTHGRYKGTVSHDDKHIIIDGVKIA	1	3251.71	n/a	High		36.53		31.67	538.045	3251.7	50	{"EntryDescription":"Glyceraldehyde-3-phosphate dehydrogenase 1","HitHash":{"$type":"Proteinaceous.Thermo.Discoverer.TDL.DiscovererHitHash, Proteinaceous.Thermo.Discoverer","ScoreForDecoy":36.532895539018092,"ChemicalProteoformId":9500,"BiologicalProteoformId":9500,"IsoformId":9500,"EntryId":9500,"IsCharacterized":true,"DataFileName":"241007_PSPSP_5%_01_30kV_YEAST-9__180cm_recoat-0.raw","ResultFi…		90.9487		VKYDSTHGRYKGTVSHDDKHIIIDGVKIA
High	EIEKTADVKRQYVKQFLTKDLKFPLPHRVQKSTKTFSYKRPSTFY	1	5475.98	n/a	High		29.69		24.83	424.937	5475.98	25	{"EntryDescription":"60S ribosomal protein L20-A","HitHash":{"$type":"Proteinaceous.Thermo.Discoverer.TDL.DiscovererHitHash, Proteinaceous.Thermo.Discoverer","ScoreForDecoy":29.692768477927373,"ChemicalProteoformId":8665,"BiologicalProteoformId":8665,"IsoformId":8665,"EntryId":8665,"IsCharacterized":true,"DataFileName":"241007_PSPSP_5%_01_30kV_YEAST-9__180cm_recoat-0.raw","ResultFileName":"241007…		90.997		EIEKTADVKRQYVKQFLTKDLKFPLPHRVQKSTKTFSYKRPSTFY
High	AAEKILTPESQLKKSKAQQKTAEQVAAERAARKAANKEKRAIILERNAAYQKEYETAERNIIQAK	1	7321.01	n/a	High		21.55		16.69	663.41	7321.01	15.625	{"EntryDescription":"60S ribosomal protein L7-A","HitHash":{"$type":"Proteinaceous.Thermo.Discoverer.TDL.DiscovererHitHash, Proteinaceous.Thermo.Discoverer","ScoreForDecoy":21.553166989693359,"ChemicalProteoformId":8838,"BiologicalProteoformId":8838,"IsoformId":8838,"EntryId":8838,"IsCharacterized":true,"DataFileName":"241007_PSPSP_5%_01_30kV_YEAST-9__180cm_recoat-0.raw","ResultFileName":"241007_…		91.0928		AAEKILTPESQLKKSKAQQKTAEQVAAERAARKAANKEKRAIILERNAAYQKEYETAERNIIQAK
High	DMRQTVAVGVIKSVDKTEKAAKVTKAAQKAAKK	9	3498.01	n/a	High		90.68		85.82	920.57	3498.01	84.375	(content is truncated) {"EntryDescription":"Elongation factor 1-alpha","HitHash":{"$type":"Proteinaceous.Thermo.Discoverer.TDL.DiscovererHitHash, Proteinaceous.Thermo.Discoverer","ScoreForDecoy":90.683524952909934,"ChemicalProteoformId":8263,"BiologicalProteoformId":8263,"IsoformId":8263,"EntryId":8263,"IsCharacterized":true,"DataFileName":"241007_PSPSP_5%_01_30kV_YEAST-9__180cm_recoat-0.raw","Re…		91.2862		DMRQTVAVGVIKSVDKTEKAAKVTKAAQKAAKK
High	ENLRYHIEEEGSRKVDGQKVKASKEDVQKFRHELSSL	1	4368.26	n/a	High		11.31		6.44	117.743	4368.25	19.4444	{"EntryDescription":"Phosphoglycerate kinase","HitHash":{"$type":"Proteinaceous.Thermo.Discoverer.TDL.DiscovererHitHash, Proteinaceous.Thermo.Discoverer","ScoreForDecoy":11.308627683975709,"ChemicalProteoformId":8242,"BiologicalProteoformId":8242,"IsoformId":8242,"EntryId":8242,"IsCharacterized":true,"DataFileName":"241007_PSPSP_5%_01_30kV_YEAST-9__180cm_recoat-0.raw","ResultFileName":"241007_PSP…		91.3768		ENLRYHIEEEGSRKVDGQKVKASKEDVQKFRHELSSL
High	AIRFGSKENADKFKEEFEKAQEINKKA	2	3154.64	n/a	High		68.5		63.63	711.907	3154.64	80.7692	(content is truncated) {"EntryDescription":"Ran-specific GTPase-activating protein 1","HitHash":{"$type":"Proteinaceous.Thermo.Discoverer.TDL.DiscovererHitHash, Proteinaceous.Thermo.Discoverer","ScoreForDecoy":68.4969613035178,"ChemicalProteoformId":8830,"BiologicalProteoformId":8830,"IsoformId":8830,"EntryId":8830,"IsCharacterized":true,"DataFileName":"241007_PSPSP_5%_01_30kV_YEAST-9__180cm_reco…		91.4209		AIRFGSKENADKFKEEFEKAQEINKKA
Low	IEKLVLNISVGESGDRLTRASKVLEQLSGQTPV	1	3535.96	n/a	High		13.04		8.18	1.00455	3535.96	12.5	{"EntryDescription":"60S ribosomal protein L11-A","HitHash":{"$type":"Proteinaceous.Thermo.Discoverer.TDL.DiscovererHitHash, Proteinaceous.Thermo.Discoverer","ScoreForDecoy":13.041562413237788,"ChemicalProteoformId":7606,"BiologicalProteoformId":7606,"IsoformId":7606,"EntryId":7606,"IsCharacterized":true,"DataFileName":"241007_PSPSP_5%_01_30kV_YEAST-9__180cm_recoat-0.raw","ResultFileName":"241007…		91.5967		IEKLVLNISVGESGDRLTRASKVLEQLSGQTPV
High	ATFPIAQPATDVEARAVQDNGESAFRTLRLARSEKKFRGIREKRAREKAEAEAEKKK	4	6454.48	n/a	High		25.66		20.8	718.772	6454.48	23.2143	{"EntryDescription":"60S ribosomal protein L13-B","HitHash":{"$type":"Proteinaceous.Thermo.Discoverer.TDL.DiscovererHitHash, Proteinaceous.Thermo.Discoverer","ScoreForDecoy":25.663307489871492,"ChemicalProteoformId":8534,"BiologicalProteoformId":8534,"IsoformId":8534,"EntryId":8534,"IsCharacterized":true,"DataFileName":"241007_PSPSP_5%_01_30kV_YEAST-9__180cm_recoat-0.raw","ResultFileName":"241007…		91.905		ATFPIAQPATDVEARAVQDNGESAFRTLRLARSEKKFRGIREKRAREKAEAEAEKKK
High	GGRNLGRIGTIVHKERHDGGFDLVHI	3	2852.53	n/a	High		47.75		42.88	647.233	2852.52	56	{"EntryDescription":"40S ribosomal protein S4-A","HitHash":{"$type":"Proteinaceous.Thermo.Discoverer.TDL.DiscovererHitHash, Proteinaceous.Thermo.Discoverer","ScoreForDecoy":47.750975534547948,"ChemicalProteoformId":9373,"BiologicalProteoformId":9373,"IsoformId":9373,"EntryId":9373,"IsCharacterized":true,"DataFileName":"241007_PSPSP_5%_01_30kV_YEAST-9__180cm_recoat-0.raw","ResultFileName":"241007_…		92.1379		GGRNLGRIGTIVHKERHDGGFDLVHI
High	TELKKQKTAEQKTRPQNVGIK	3	2424.38	n/a	High		26.48		21.62	671.479	2424.38	50	{"EntryDescription":"Hydroxymethylglutaryl-CoA synthase","HitHash":{"$type":"Proteinaceous.Thermo.Discoverer.TDL.DiscovererHitHash, Proteinaceous.Thermo.Discoverer","ScoreForDecoy":26.482786937551552,"ChemicalProteoformId":9406,"BiologicalProteoformId":9406,"IsoformId":9406,"EntryId":9406,"IsCharacterized":true,"DataFileName":"241007_PSPSP_5%_01_30kV_YEAST-9__180cm_recoat-0.raw","ResultFileName":…		92.1859		TELKKQKTAEQKTRPQNVGIK
High	AVEKGTGKSNKITITNDKGRLSKEDIEKMVAEAEKFKEEDEKESQRIASK	4	5621.92	n/a	High		82.64		77.78	1105.84	5621.92	51.0204	(content is truncated) {"EntryDescription":"Heat shock protein SSA1","HitHash":{"$type":"Proteinaceous.Thermo.Discoverer.TDL.DiscovererHitHash, Proteinaceous.Thermo.Discoverer","ScoreForDecoy":82.642618734021411,"ChemicalProteoformId":8164,"BiologicalProteoformId":8164,"IsoformId":8164,"EntryId":8164,"IsCharacterized":true,"DataFileName":"241007_PSPSP_5%_01_30kV_YEAST-9__180cm_recoat-0.raw","Resu…		93.0153		AVEKGTGKSNKITITNDKGRLSKEDIEKMVAEAEKFKEEDEKESQRIASK
High	FAVQVDKVTKEKVNGASVPINLHPSKLVITKLHLDKDRKALIQRKGGKLE	1	5558.23	n/a	High		17.39		12.52	578.769	5558.23	16.3265	{"EntryDescription":"60S ribosomal protein L26-A","HitHash":{"$type":"Proteinaceous.Thermo.Discoverer.TDL.DiscovererHitHash, Proteinaceous.Thermo.Discoverer","ScoreForDecoy":17.390614625325711,"ChemicalProteoformId":8100,"BiologicalProteoformId":8100,"IsoformId":8100,"EntryId":8100,"IsCharacterized":true,"DataFileName":"241007_PSPSP_5%_01_30kV_YEAST-9__180cm_recoat-0.raw","ResultFileName":"241007…		93.1617		FAVQVDKVTKEKVNGASVPINLHPSKLVITKLHLDKDRKALIQRKGGKLE
High	KYDSTHGRYKGTVSHDDKHIIIDGVKIA	1	3152.64	n/a	High		26.87		22	585.572	3152.63	37.037	{"EntryDescription":"Glyceraldehyde-3-phosphate dehydrogenase 1","HitHash":{"$type":"Proteinaceous.Thermo.Discoverer.TDL.DiscovererHitHash, Proteinaceous.Thermo.Discoverer","ScoreForDecoy":26.866641271842749,"ChemicalProteoformId":7916,"BiologicalProteoformId":7916,"IsoformId":7916,"EntryId":7916,"IsCharacterized":true,"DataFileName":"241007_PSPSP_5%_01_30kV_YEAST-9__180cm_recoat-0.raw","ResultFi…		93.2579		KYDSTHGRYKGTVSHDDKHIIIDGVKIA
High	AHEAIRADPAFKPTEKKFTKEQYAAESKKYRQTKLSKEERAARVAAKIAALAGQQ	3	6157.33	n/a	High		24.76		19.9	449.299	6157.33	20.3704	{"EntryDescription":"60S ribosomal protein L5","HitHash":{"$type":"Proteinaceous.Thermo.Discoverer.TDL.DiscovererHitHash, Proteinaceous.Thermo.Discoverer","ScoreForDecoy":24.764055587217381,"ChemicalProteoformId":7953,"BiologicalProteoformId":7953,"IsoformId":7953,"EntryId":7953,"IsCharacterized":true,"DataFileName":"241007_PSPSP_5%_01_30kV_YEAST-9__180cm_recoat-0.raw","ResultFileName":"241007_PS…		94.4277		AHEAIRADPAFKPTEKKFTKEQYAAESKKYRQTKLSKEERAARVAAKIAALAGQQ
High	PKETPSKAAADALSDLEIKDSKSNLNKELETLREENRVKSDMLKEKLSKDAENHKAYLK	1	6695.51	n/a	High		51.95		47.09	771.086	6695.51	32.7586	(content is truncated) {"EntryDescription":"Ribonucleoside-diphosphate reductase small chain 1","HitHash":{"$type":"Proteinaceous.Thermo.Discoverer.TDL.DiscovererHitHash, Proteinaceous.Thermo.Discoverer","ScoreForDecoy":51.9538597074577,"ChemicalProteoformId":7596,"BiologicalProteoformId":7596,"IsoformId":7596,"EntryId":7596,"IsCharacterized":true,"DataFileName":"241007_PSPSP_5%_01_30kV_YEAST-9__…		94.7109		PKETPSKAAADALSDLEIKDSKSNLNKELETLREENRVKSDMLKEKLSKDAENHKAYLK
High	TKDSNKDVVVEGLRRARYKFPGQQKIILSKKWGFTNLDRPEYLKKREAGEVKDDGAFVK	1	6850.72	n/a	High		22.9		18.03	355.571	6850.71	22.4138	{"EntryDescription":"60S ribosomal protein L10","HitHash":{"$type":"Proteinaceous.Thermo.Discoverer.TDL.DiscovererHitHash, Proteinaceous.Thermo.Discoverer","ScoreForDecoy":22.900677831175553,"ChemicalProteoformId":8392,"BiologicalProteoformId":8392,"IsoformId":8392,"EntryId":8392,"IsCharacterized":true,"DataFileName":"241007_PSPSP_5%_01_30kV_YEAST-9__180cm_recoat-0.raw","ResultFileName":"241007_P…		94.7574		TKDSNKDVVVEGLRRARYKFPGQQKIILSKKWGFTNLDRPEYLKKREAGEVKDDGAFVK
High	ATAGDTHLGGEDFDNRLVNHFIQEFKRKNKKDLSTNQRALRRLRTA	1	5336.81	n/a	High		19.5		14.63	314.685	5336.8	31.1111	{"EntryDescription":"Heat shock protein SSA1","HitHash":{"$type":"Proteinaceous.Thermo.Discoverer.TDL.DiscovererHitHash, Proteinaceous.Thermo.Discoverer","ScoreForDecoy":19.498647089922475,"ChemicalProteoformId":9247,"BiologicalProteoformId":9247,"IsoformId":9247,"EntryId":9247,"IsCharacterized":true,"DataFileName":"241007_PSPSP_5%_01_30kV_YEAST-9__180cm_recoat-0.raw","ResultFileName":"241007_PSP…		94.7574		ATAGDTHLGGEDFDNRLVNHFIQEFKRKNKKDLSTNQRALRRLRTA
High	KTDRPKYEATAREWTKKYAV	1	2440.29	n/a	High		21.39		16.52	346.956	2440.28	63.1579	{"EntryDescription":"Ubiquitin-conjugating enzyme E2 4","HitHash":{"$type":"Proteinaceous.Thermo.Discoverer.TDL.DiscovererHitHash, Proteinaceous.Thermo.Discoverer","ScoreForDecoy":21.386547880546658,"ChemicalProteoformId":8522,"BiologicalProteoformId":8522,"IsoformId":8522,"EntryId":8522,"IsCharacterized":true,"DataFileName":"241007_PSPSP_5%_01_30kV_YEAST-9__180cm_recoat-0.raw","ResultFileName":"…		94.8037		KTDRPKYEATAREWTKKYAV
High	SSAAEKKPASKAPAEKKPAAKKTSTSVDGKKRSKVRKETYSSYIYKVLKQTHPDTGISQK	1	6589.6	n/a	High		39.47		34.61	69.7145	6589.59	28.8136	(content is truncated) {"EntryDescription":"Histone H2B.2","HitHash":{"$type":"Proteinaceous.Thermo.Discoverer.TDL.DiscovererHitHash, Proteinaceous.Thermo.Discoverer","ScoreForDecoy":39.471046201493557,"ChemicalProteoformId":7608,"BiologicalProteoformId":7608,"IsoformId":7608,"EntryId":7608,"IsCharacterized":true,"DataFileName":"241007_PSPSP_5%_01_30kV_YEAST-9__180cm_recoat-0.raw","ResultFileName…		94.8966	N-Term(alpha-amino acetylated residue)	[MOD:01458]-SSAAEKKPASKAPAEKKPAAKKTSTSVDGKKRSKVRKETYSSYIYKVLKQTHPDTGISQK
High	TVAVGVIKSVDKTEKAAKVTKAAQKAAKK	1	2967.78	n/a	High		39.05		34.19	453.244	2967.78	53.5714	{"EntryDescription":"Elongation factor 1-alpha","HitHash":{"$type":"Proteinaceous.Thermo.Discoverer.TDL.DiscovererHitHash, Proteinaceous.Thermo.Discoverer","ScoreForDecoy":39.052775802130206,"ChemicalProteoformId":9044,"BiologicalProteoformId":9044,"IsoformId":9044,"EntryId":9044,"IsCharacterized":true,"DataFileName":"241007_PSPSP_5%_01_30kV_YEAST-9__180cm_recoat-0.raw","ResultFileName":"241007_P…		95.0373		TVAVGVIKSVDKTEKAAKVTKAAQKAAKK
High	PIDQEKLAKLQKLSANNKVGGTRRKLNKKAGSSAGANKDDTKLQSQLAKLHAV	1	5666.18	n/a	High		22.75		17.88	361.195	5666.18	21.1538	{"EntryDescription":"Nascent polypeptide-associated complex subunit beta-1","HitHash":{"$type":"Proteinaceous.Thermo.Discoverer.TDL.DiscovererHitHash, Proteinaceous.Thermo.Discoverer","ScoreForDecoy":22.74548509737172,"ChemicalProteoformId":8731,"BiologicalProteoformId":8731,"IsoformId":8731,"EntryId":8731,"IsCharacterized":true,"DataFileName":"241007_PSPSP_5%_01_30kV_YEAST-9__180cm_recoat-0.raw"…		95.084		PIDQEKLAKLQKLSANNKVGGTRRKLNKKAGSSAGANKDDTKLQSQLAKLHAV
High	TKNIVEFHSDHMKIR	1	1853.96	n/a	High		17.04		12.17	433.938	1853.96	64.2857	{"EntryDescription":"Pyruvate decarboxylase isozyme 1","HitHash":{"$type":"Proteinaceous.Thermo.Discoverer.TDL.DiscovererHitHash, Proteinaceous.Thermo.Discoverer","ScoreForDecoy":17.037796400408727,"ChemicalProteoformId":7487,"BiologicalProteoformId":7487,"IsoformId":7487,"EntryId":7487,"IsCharacterized":true,"DataFileName":"241007_PSPSP_5%_01_30kV_YEAST-9__180cm_recoat-0.raw","ResultFileName":"2…		95.1319		TKNIVEFHSDHMKIR
High	AESHRLYVKGKHLSYQRSKRVNNPNVSLIKIE	1	3763.08	n/a	High		24.65		19.78	344.393	3763.07	29.0323	{"EntryDescription":"60S ribosomal protein L33-A","HitHash":{"$type":"Proteinaceous.Thermo.Discoverer.TDL.DiscovererHitHash, Proteinaceous.Thermo.Discoverer","ScoreForDecoy":24.648583131246081,"ChemicalProteoformId":7308,"BiologicalProteoformId":7308,"IsoformId":7308,"EntryId":7308,"IsCharacterized":true,"DataFileName":"241007_PSPSP_5%_01_30kV_YEAST-9__180cm_recoat-0.raw","ResultFileName":"241007…		95.1798		AESHRLYVKGKHLSYQRSKRVNNPNVSLIKIE
High	PIDQEKLAKLQKLSANNKVGGTRRKLNKKAGSSAGANKDDTKLQSQLAKLH	3	5496.08	n/a	High		74.22		69.35	713.671	5496.08	58	(content is truncated) {"EntryDescription":"Nascent polypeptide-associated complex subunit beta-1","HitHash":{"$type":"Proteinaceous.Thermo.Discoverer.TDL.DiscovererHitHash, Proteinaceous.Thermo.Discoverer","ScoreForDecoy":74.215714394984062,"ChemicalProteoformId":8622,"BiologicalProteoformId":8622,"IsoformId":8622,"EntryId":8622,"IsCharacterized":true,"DataFileName":"241007_PSPSP_5%_01_30kV_YEAS…		95.2766		PIDQEKLAKLQKLSANNKVGGTRRKLNKKAGSSAGANKDDTKLQSQLAKLH
High	ATGGTRTKTPGPGGQAALRALARSGLRIGRIEDVTPVPSDSTRKKGGRRGRRL	1	5508.1	n/a	High		12.66		7.79	101.862	5508.09	13.4615	{"EntryDescription":"40S ribosomal protein S14-A","HitHash":{"$type":"Proteinaceous.Thermo.Discoverer.TDL.DiscovererHitHash, Proteinaceous.Thermo.Discoverer","ScoreForDecoy":12.655195767132756,"ChemicalProteoformId":8419,"BiologicalProteoformId":8419,"IsoformId":8419,"EntryId":8419,"IsCharacterized":true,"DataFileName":"241007_PSPSP_5%_01_30kV_YEAST-9__180cm_recoat-0.raw","ResultFileName":"241007…		95.2766		ATGGTRTKTPGPGGQAALRALARSGLRIGRIEDVTPVPSDSTRKKGGRRGRRL
High	AIRIKKYGESKKTKGEELTL	1	2291.32	n/a	High		22.34		17.47	441.316	2291.32	47.3684	{"EntryDescription":"Argininosuccinate synthase","HitHash":{"$type":"Proteinaceous.Thermo.Discoverer.TDL.DiscovererHitHash, Proteinaceous.Thermo.Discoverer","ScoreForDecoy":22.337342227036551,"ChemicalProteoformId":7873,"BiologicalProteoformId":7873,"IsoformId":7873,"EntryId":7873,"IsCharacterized":true,"DataFileName":"241007_PSPSP_5%_01_30kV_YEAST-9__180cm_recoat-0.raw","ResultFileName":"241007_…		95.4664		AIRIKKYGESKKTKGEELTL
High	KIAEKKKDDVVKIL	1	1626.01	n/a	High		14.91		10.05	409.95	1626.01	61.5385	{"EntryDescription":"V-type proton ATPase subunit G","HitHash":{"$type":"Proteinaceous.Thermo.Discoverer.TDL.DiscovererHitHash, Proteinaceous.Thermo.Discoverer","ScoreForDecoy":14.913142881856057,"ChemicalProteoformId":9298,"BiologicalProteoformId":9298,"IsoformId":9298,"EntryId":9298,"IsCharacterized":true,"DataFileName":"241007_PSPSP_5%_01_30kV_YEAST-9__180cm_recoat-0.raw","ResultFileName":"241…		95.6606		KIAEKKKDDVVKIL
High	YLDLKNIRRASLFPRDPKRLRP	1	2723.58	n/a	High		10.04		5.18	206.264	2723.58	28.5714	{"EntryDescription":"Aspartate--tRNA ligase, cytoplasmic","HitHash":{"$type":"Proteinaceous.Thermo.Discoverer.TDL.DiscovererHitHash, Proteinaceous.Thermo.Discoverer","ScoreForDecoy":10.041159555087848,"ChemicalProteoformId":8942,"BiologicalProteoformId":8942,"IsoformId":8942,"EntryId":8942,"IsCharacterized":true,"DataFileName":"241007_PSPSP_5%_01_30kV_YEAST-9__180cm_recoat-0.raw","ResultFileName"…		95.7089		YLDLKNIRRASLFPRDPKRLRP
High	AVRDMRQTVAVGVIKSVDKTEKAAKVTKAAQKAAKK	4	3824.21	n/a	High		93.37		88.5	908.992	3824.22	80	(content is truncated) {"EntryDescription":"Elongation factor 1-alpha","HitHash":{"$type":"Proteinaceous.Thermo.Discoverer.TDL.DiscovererHitHash, Proteinaceous.Thermo.Discoverer","ScoreForDecoy":93.366568998791109,"ChemicalProteoformId":8113,"BiologicalProteoformId":8113,"IsoformId":8113,"EntryId":8113,"IsCharacterized":true,"DataFileName":"241007_PSPSP_5%_01_30kV_YEAST-9__180cm_recoat-0.raw","Re…		96.0449		AVRDMRQTVAVGVIKSVDKTEKAAKVTKAAQKAAKK
High	GVSLLALWKEKKEKPRS	1	1968.15	n/a	High		27.26		22.4	470.367	1968.15	68.75	{"EntryDescription":"40S ribosomal protein S23-A","HitHash":{"$type":"Proteinaceous.Thermo.Discoverer.TDL.DiscovererHitHash, Proteinaceous.Thermo.Discoverer","ScoreForDecoy":27.264907982123937,"ChemicalProteoformId":8749,"BiologicalProteoformId":8749,"IsoformId":8749,"EntryId":8749,"IsCharacterized":true,"DataFileName":"241007_PSPSP_5%_01_30kV_YEAST-9__180cm_recoat-0.raw","ResultFileName":"241007…		96.1877		GVSLLALWKEKKEKPRS
High	QLKKKHEELLSKQEEQTKQNIESVEKEIEKLNLDYSNKEQQVKKELEEKRLKEQEESEKDKEN	2	7708.99	n/a	High		30.28		25.42	463.303	7708.99	29.0323	{"EntryDescription":"Nuclear segregation protein BFR1","HitHash":{"$type":"Proteinaceous.Thermo.Discoverer.TDL.DiscovererHitHash, Proteinaceous.Thermo.Discoverer","ScoreForDecoy":30.284622240965643,"ChemicalProteoformId":7979,"BiologicalProteoformId":7979,"IsoformId":7979,"EntryId":7979,"IsCharacterized":true,"DataFileName":"241007_PSPSP_5%_01_30kV_YEAST-9__180cm_recoat-0.raw","ResultFileName":"2…		96.2365		QLKKKHEELLSKQEEQTKQNIESVEKEIEKLNLDYSNKEQQVKKELEEKRLKEQEESEKDKEN
High	IASGGVLPHINKALLLKVEKKGSKK	1	2627.62	n/a	High		17.13		12.26	332.903	2627.62	33.3333	{"EntryDescription":"Histone H2A.Z","HitHash":{"$type":"Proteinaceous.Thermo.Discoverer.TDL.DiscovererHitHash, Proteinaceous.Thermo.Discoverer","ScoreForDecoy":17.127238711836704,"ChemicalProteoformId":7610,"BiologicalProteoformId":7610,"IsoformId":7610,"EntryId":7610,"IsCharacterized":true,"DataFileName":"241007_PSPSP_5%_01_30kV_YEAST-9__180cm_recoat-0.raw","ResultFileName":"241007_PSPSP_5%_01_3…		96.3836		IASGGVLPHINKALLLKVEKKGSKK
High	AAEKILTPESQLKKSKAQQKTAEQVAAERAARKAANKEKRAII	1	4701.67	n/a	High		30.53		25.66	598.466	4701.67	28.5714	{"EntryDescription":"60S ribosomal protein L7-A","HitHash":{"$type":"Proteinaceous.Thermo.Discoverer.TDL.DiscovererHitHash, Proteinaceous.Thermo.Discoverer","ScoreForDecoy":30.525813269966427,"ChemicalProteoformId":8376,"BiologicalProteoformId":8376,"IsoformId":8376,"EntryId":8376,"IsCharacterized":true,"DataFileName":"241007_PSPSP_5%_01_30kV_YEAST-9__180cm_recoat-0.raw","ResultFileName":"241007_…		96.4808		AAEKILTPESQLKKSKAQQKTAEQVAAERAARKAANKEKRAII
High	VAVGVIKSVDKTEKAAKVTKAAQKAAKK	2	2866.73	n/a	High		42.72		37.86	678.287	2866.73	55.5556	{"EntryDescription":"Elongation factor 1-alpha","HitHash":{"$type":"Proteinaceous.Thermo.Discoverer.TDL.DiscovererHitHash, Proteinaceous.Thermo.Discoverer","ScoreForDecoy":42.721418743742248,"ChemicalProteoformId":7456,"BiologicalProteoformId":7456,"IsoformId":7456,"EntryId":7456,"IsCharacterized":true,"DataFileName":"241007_PSPSP_5%_01_30kV_YEAST-9__180cm_recoat-0.raw","ResultFileName":"241007_P…		96.5775		VAVGVIKSVDKTEKAAKVTKAAQKAAKK
High	GLKLPLSVINVSAQRDRRYRKRN	4	2738.59	n/a	High		33.54		28.67	363.527	2738.59	50	{"EntryDescription":"40S ribosomal protein S17-B","HitHash":{"$type":"Proteinaceous.Thermo.Discoverer.TDL.DiscovererHitHash, Proteinaceous.Thermo.Discoverer","ScoreForDecoy":33.537805032695978,"ChemicalProteoformId":7833,"BiologicalProteoformId":7833,"IsoformId":7833,"EntryId":7833,"IsCharacterized":true,"DataFileName":"241007_PSPSP_5%_01_30kV_YEAST-9__180cm_recoat-0.raw","ResultFileName":"241007…		96.9164		GLKLPLSVINVSAQRDRRYRKRN
High	VRDMRQTVAVGVIKSVDKTEKAAKVTKAAQKAAKK	1	3753.18	n/a	High		38.61		33.75	629.399	3753.18	38.2353	{"EntryDescription":"Elongation factor 1-alpha","HitHash":{"$type":"Proteinaceous.Thermo.Discoverer.TDL.DiscovererHitHash, Proteinaceous.Thermo.Discoverer","ScoreForDecoy":38.614247901286646,"ChemicalProteoformId":9393,"BiologicalProteoformId":9393,"IsoformId":9393,"EntryId":9393,"IsCharacterized":true,"DataFileName":"241007_PSPSP_5%_01_30kV_YEAST-9__180cm_recoat-0.raw","ResultFileName":"241007_P…		97.0603		VRDMRQTVAVGVIKSVDKTEKAAKVTKAAQKAAKK
High	AQRVTFRRRNPYNTRSNKIKVVKTPGGILRAQ	1	3724.13	n/a	High		33.1		28.23	545.329	3724.13	38.7097	{"EntryDescription":"60S ribosomal protein L34-B","HitHash":{"$type":"Proteinaceous.Thermo.Discoverer.TDL.DiscovererHitHash, Proteinaceous.Thermo.Discoverer","ScoreForDecoy":33.095788771336323,"ChemicalProteoformId":8374,"BiologicalProteoformId":8374,"IsoformId":8374,"EntryId":8374,"IsCharacterized":true,"DataFileName":"241007_PSPSP_5%_01_30kV_YEAST-9__180cm_recoat-0.raw","ResultFileName":"241007…		97.1089		AQRVTFRRRNPYNTRSNKIKVVKTPGGILRAQ
High	QMHEVRKELRGRAVV	1	1807	n/a	High		13.77		8.9	543.391	1807	42.8571	{"EntryDescription":"60S acidic ribosomal protein P0","HitHash":{"$type":"Proteinaceous.Thermo.Discoverer.TDL.DiscovererHitHash, Proteinaceous.Thermo.Discoverer","ScoreForDecoy":13.770022899547522,"ChemicalProteoformId":7975,"BiologicalProteoformId":7975,"IsoformId":7975,"EntryId":7975,"IsCharacterized":true,"DataFileName":"241007_PSPSP_5%_01_30kV_YEAST-9__180cm_recoat-0.raw","ResultFileName":"24…		97.1567		QMHEVRKELRGRAVV
High	SVPINLHPSKLVITKLHLDKDRKALIQRKGGKLE	1	3844.29	n/a	High		19.98		15.12	656.413	3844.29	24.2424	{"EntryDescription":"60S ribosomal protein L26-A","HitHash":{"$type":"Proteinaceous.Thermo.Discoverer.TDL.DiscovererHitHash, Proteinaceous.Thermo.Discoverer","ScoreForDecoy":19.984262409630883,"ChemicalProteoformId":9325,"BiologicalProteoformId":9325,"IsoformId":9325,"EntryId":9325,"IsCharacterized":true,"DataFileName":"241007_PSPSP_5%_01_30kV_YEAST-9__180cm_recoat-0.raw","ResultFileName":"241007…		97.255		SVPINLHPSKLVITKLHLDKDRKALIQRKGGKLE
High	GLKLPLSVINVSAQRDRRYRKRV	3	2723.61	n/a	High		28.29		23.42	397.552	2723.61	54.5455	{"EntryDescription":"40S ribosomal protein S17-A","HitHash":{"$type":"Proteinaceous.Thermo.Discoverer.TDL.DiscovererHitHash, Proteinaceous.Thermo.Discoverer","ScoreForDecoy":28.290717302763611,"ChemicalProteoformId":8043,"BiologicalProteoformId":8043,"IsoformId":8043,"EntryId":8043,"IsCharacterized":true,"DataFileName":"241007_PSPSP_5%_01_30kV_YEAST-9__180cm_recoat-0.raw","ResultFileName":"241007…		97.8421		GLKLPLSVINVSAQRDRRYRKRV
High	SAKAEKKPASKAPAEKKPAAKKTSTSTDGKKRSKARKETYSSYIYKVLKQTHPDTGISQK	2	6604.61	n/a	High		45.05		40.18	102.654	6604.6	27.1186	(content is truncated) {"EntryDescription":"Histone H2B.1","HitHash":{"$type":"Proteinaceous.Thermo.Discoverer.TDL.DiscovererHitHash, Proteinaceous.Thermo.Discoverer","ScoreForDecoy":45.049901759160683,"ChemicalProteoformId":7871,"BiologicalProteoformId":7871,"IsoformId":7871,"EntryId":7871,"IsCharacterized":true,"DataFileName":"241007_PSPSP_5%_01_30kV_YEAST-9__180cm_recoat-0.raw","ResultFileName…		97.8908	N-Term(alpha-amino acetylated residue)	[MOD:01458]-SAKAEKKPASKAPAEKKPAAKKTSTSTDGKKRSKARKETYSSYIYKVLKQTHPDTGISQK
High	GGRNLGRIGTIVHKERHDGGFDLVHIK	2	2980.62	n/a	High		60.41		55.54	731.343	2980.62	69.2308	(content is truncated) {"EntryDescription":"40S ribosomal protein S4-A","HitHash":{"$type":"Proteinaceous.Thermo.Discoverer.TDL.DiscovererHitHash, Proteinaceous.Thermo.Discoverer","ScoreForDecoy":60.407161081905095,"ChemicalProteoformId":7481,"BiologicalProteoformId":7481,"IsoformId":7481,"EntryId":7481,"IsCharacterized":true,"DataFileName":"241007_PSPSP_5%_01_30kV_YEAST-9__180cm_recoat-0.raw","R…		98.0811		GGRNLGRIGTIVHKERHDGGFDLVHIK
High	LAASRKKKGLDAIDKAFLK	2	2072.25	n/a	High		59.4		54.54	864.698	2072.25	83.3333	{"EntryDescription":"Plasma membrane ATPase 1","HitHash":{"$type":"Proteinaceous.Thermo.Discoverer.TDL.DiscovererHitHash, Proteinaceous.Thermo.Discoverer","ScoreForDecoy":59.401542968305378,"ChemicalProteoformId":8122,"BiologicalProteoformId":8122,"IsoformId":8122,"EntryId":8122,"IsCharacterized":true,"DataFileName":"241007_PSPSP_5%_01_30kV_YEAST-9__180cm_recoat-0.raw","ResultFileName":"241007_PS…		98.4158		LAASRKKKGLDAIDKAFLK
High	RQTVAVGVIKSVDKTEKAAKVTKAAQKAAKK	1	3251.94	n/a	High		29.97		25.1	823.333	3251.94	26.6667	{"EntryDescription":"Elongation factor 1-alpha","HitHash":{"$type":"Proteinaceous.Thermo.Discoverer.TDL.DiscovererHitHash, Proteinaceous.Thermo.Discoverer","ScoreForDecoy":29.96894606864177,"ChemicalProteoformId":8251,"BiologicalProteoformId":8251,"IsoformId":8251,"EntryId":8251,"IsCharacterized":true,"DataFileName":"241007_PSPSP_5%_01_30kV_YEAST-9__180cm_recoat-0.raw","ResultFileName":"241007_PS…		98.9014		RQTVAVGVIKSVDKTEKAAKVTKAAQKAAKK
High	QVTEKQRKKQIAFPQRKYAIKA	1	2658.54	n/a	High		11.84		6.97	209.969	2658.54	38.0952	{"EntryDescription":"60S ribosomal protein L35-A","HitHash":{"$type":"Proteinaceous.Thermo.Discoverer.TDL.DiscovererHitHash, Proteinaceous.Thermo.Discoverer","ScoreForDecoy":11.836736073150078,"ChemicalProteoformId":8520,"BiologicalProteoformId":8520,"IsoformId":8520,"EntryId":8520,"IsCharacterized":true,"DataFileName":"241007_PSPSP_5%_01_30kV_YEAST-9__180cm_recoat-0.raw","ResultFileName":"241007…		99.3		QVTEKQRKKQIAFPQRKYAIKA
High	AVGVIKSVDKTEKAAKVTKAAQKAAKK	1	2767.66	n/a	High		12.99		8.13	282.092	2767.66	23.0769	{"EntryDescription":"Elongation factor 1-alpha","HitHash":{"$type":"Proteinaceous.Thermo.Discoverer.TDL.DiscovererHitHash, Proteinaceous.Thermo.Discoverer","ScoreForDecoy":12.991324354092486,"ChemicalProteoformId":8016,"BiologicalProteoformId":8016,"IsoformId":8016,"EntryId":8016,"IsCharacterized":true,"DataFileName":"241007_PSPSP_5%_01_30kV_YEAST-9__180cm_recoat-0.raw","ResultFileName":"241007_P…		99.6408		AVGVIKSVDKTEKAAKVTKAAQKAAKK
High	SADHNEPKLPKDKRLKIA	1	2059.15	n/a	High		26.87		22.01	726.578	2059.15	52.9412	{"EntryDescription":"ATP-dependent 6-phosphofructokinase subunit beta","HitHash":{"$type":"Proteinaceous.Thermo.Discoverer.TDL.DiscovererHitHash, Proteinaceous.Thermo.Discoverer","ScoreForDecoy":26.871688733954809,"ChemicalProteoformId":7893,"BiologicalProteoformId":7893,"IsoformId":7893,"EntryId":7893,"IsCharacterized":true,"DataFileName":"241007_PSPSP_5%_01_30kV_YEAST-9__180cm_recoat-0.raw","Re…		99.8894		SADHNEPKLPKDKRLKIA
Low	SAKAEKKPASKAPAEKKPAAKKTSTSTDGKKRSKARKETYSSYIYKV	1	5170.85	n/a	High		14.12		9.26	2.76091	5170.84	10.8696	{"EntryDescription":"Histone H2B.1","HitHash":{"$type":"Proteinaceous.Thermo.Discoverer.TDL.DiscovererHitHash, Proteinaceous.Thermo.Discoverer","ScoreForDecoy":14.124201283336664,"ChemicalProteoformId":8777,"BiologicalProteoformId":8777,"IsoformId":8777,"EntryId":8777,"IsCharacterized":true,"DataFileName":"241007_PSPSP_5%_01_30kV_YEAST-9__180cm_recoat-0.raw","ResultFileName":"241007_PSPSP_5%_01_3…		100.235	K6(N6-acetyl-L-lysine)	SAKAEK[MOD:00064]KPASKAPAEKKPAAKKTSTSTDGKKRSKARKETYSSYIYKV
High	AHEAIRADPAFKPTEKKFTKEQYAAESKKYRQTKLSKEERAARVAAKIA	4	5589.03	n/a	High		34.17		29.3	742.562	5589.03	25	{"EntryDescription":"60S ribosomal protein L5","HitHash":{"$type":"Proteinaceous.Thermo.Discoverer.TDL.DiscovererHitHash, Proteinaceous.Thermo.Discoverer","ScoreForDecoy":34.16953050450536,"ChemicalProteoformId":9204,"BiologicalProteoformId":9204,"IsoformId":9204,"EntryId":9204,"IsCharacterized":true,"DataFileName":"241007_PSPSP_5%_01_30kV_YEAST-9__180cm_recoat-0.raw","ResultFileName":"241007_PSP…		101.072		AHEAIRADPAFKPTEKKFTKEQYAAESKKYRQTKLSKEERAARVAAKIA
High	HTAHIACRFDELLEKNDRRSGKKLEDHPKFLKSGDAALVK	1	4572.41	n/a	High		22.48		17.61	676.737	4572.41	23.0769	{"EntryDescription":"Elongation factor 1-alpha","HitHash":{"$type":"Proteinaceous.Thermo.Discoverer.TDL.DiscovererHitHash, Proteinaceous.Thermo.Discoverer","ScoreForDecoy":22.480957350867545,"ChemicalProteoformId":8102,"BiologicalProteoformId":8102,"IsoformId":8102,"EntryId":8102,"IsCharacterized":true,"DataFileName":"241007_PSPSP_5%_01_30kV_YEAST-9__180cm_recoat-0.raw","ResultFileName":"241007_P…		101.22		HTAHIACRFDELLEKNDRRSGKKLEDHPKFLKSGDAALVK
High	PPVSASKAKRDAKKAEREAKKAAAGKTIRKLGRKKEAAAEESEVDAAAREIKMM	1	5833.19	n/a	High		11.58		6.71	262.397	5833.22	7.54717	{"EntryDescription":"ABC transporter ATP-binding protein ARB1","HitHash":{"$type":"Proteinaceous.Thermo.Discoverer.TDL.DiscovererHitHash, Proteinaceous.Thermo.Discoverer","ScoreForDecoy":11.575611814877808,"ChemicalProteoformId":9491,"BiologicalProteoformId":9491,"IsoformId":9491,"EntryId":9491,"IsCharacterized":true,"DataFileName":"241007_PSPSP_5%_01_30kV_YEAST-9__180cm_recoat-0.raw","ResultFile…		101.471	N-Term(Formyl)	[MOD:00409]-PPVSASKAKRDAKKAEREAKKAAAGKTIRKLGRKKEAAAEESEVDAAAREIKMM
[truncated: 20 more rows]

## Sheet: P_180_Proteins_1
Accession	# of Isoforms	# of Isoforms with Characterized Proteoforms	# of Proteoforms	Proteoform Characterization Confidence	# Characterized Proteoforms	# of PrSMs	Description
P10591	1	1	27	High	27	38	Heat shock protein SSA1
Q12118	1	1	1	High	1	1	Small glutamine-rich tetratricopeptide repeat-containing protein 2
P38934	1	1	2	High	2	3	Nuclear segregation protein BFR1
P40185	1	1	3	High	3	3	Protein MMF1, mitochondrial
P05743	1	1	4	High	4	7	60S ribosomal protein L26-A
P38013	1	1	1	High	1	1	Peroxiredoxin AHP1
[truncated: 178 more rows]

## Sheet: P_180_Proteoforms_2
Proteoform Characterization Confidence	Sequence	# PrSMs	Theo. Mass [Da]	Confidence (by Search Engine)	-Log P-Score (by Search Engine)	Protein Accessions	-Log E-Value (by Search Engine)	Best PrSM C-Score	Average PrSM Detected Neutral Mass	% Residue Cleavages	External Top Down Displays	RT [min] (by Search Engine)	Modifications	Proforma
[truncated: 711 more rows]

[truncated: 15 more sheets: P_180_Proteins_2, P_180_Proteoforms_3, P_180_Proteins_3, L-71_180_Proteoforms_1, L-71_180_Proteins_1, L-71_180_Proteoforms_2, L-71_180_Proteins_2, L-71_180_Proteoforms_3, L-71_180_Proteins_3, L-71_60_Proteoforms_1, L-71_60_Proteins_1, L-71_60_Proteoforms_2, L-71_60_Proteins_2, L-71_60_Proteoforms_3, L-71_Proteins_3]
